# Supplementary material for: Tissue-Specific RNA Expression Marks Distant-Acting Developmental Enhancers
Source: PLoS Genet. 2014 Sep 4;10(9):e1004610. doi: 10.1371/journal.pgen.1004610 (PMC4154669; doi:10.1371/journal.pgen.1004610)
Supplement: Table S3 — List of all tissue-specific TSTRs. (XLSX) [file pgen.1004610.s007.xlsx]

## Sheet: heart-specific TSTRs
chr	start	end	sum_heart	sum_limb	RPKM_heart	RPKM_limb
chr1	23271620	23273749	2096	767	4.42746	1.87161
chr1	23266464	23267960	1799	614	5.40802	2.13222
chr1	23263380	23266423	1453	519	2.14735	0.886057
chr5	122543178	122545086	404	1	0.95223	0.00272281
chr17	73333155	73333382	710	162	14.066	3.70754
chr7	51728821	51729958	344	6	1.36062	0.0274149
chr1	23274703	23275804	1134	432	4.63196	2.03841
chr3	19596601	19598244	324	7	0.886842	0.0221338
chr3	142092281	142093243	302	0	1.41179	0
chrX	105069651	105070972	348	23	1.18472	0.0904526
chrX	105068267	105069744	335	18	1.02001	0.0633123
chr14	50298089	50298762	331	18	2.21183	0.138948
chr8	13222502	13224063	282	2	0.812429	0.00665615
chr17	26986078	26987548	276	0	0.844366	0
chr14	112089627	112091341	456	84	1.19645	0.254604
chr14	112086051	112087683	492	110	1.35576	0.350162
chr17	10390645	10392334	570	167	1.51769	0.513669
chr3	19604448	19606021	208	1	0.594667	0.00330269
chr1	23273663	23274513	687	253	3.63477	1.54631
chr3	19598261	19599514	205	1	0.735769	0.00414615
chr17	10392821	10394261	474	128	1.48032	0.461789
chr10	64471310	64472416	209	3	0.849826	0.0140917
chr6	120410722	120410988	821	352	13.8804	6.87475
chr1	188412958	188413845	187	0	0.948106	0
chr5	37089708	37090312	221	14	1.64549	0.120417
chr8	13223974	13225862	178	0	0.423991	0
chr5	122545739	122546813	174	0	0.728591	0
chr13	114451292	114452448	175	1	0.680799	0.00449405
chr10	64468852	64469859	167	0	0.745806	0
chr12	40122801	40123991	160	0	0.604661	0
chr9	32119250	32120753	162	1	0.484725	0.0034565
chr17	26987566	26989259	163	2	0.432982	0.00613718
chr3	137731537	137733410	167	4	0.400975	0.0110948
chr5	93819728	93820758	242	40	1.05662	0.201752
chr6	24559151	24560637	188	16	0.568955	0.0559368
chr17	26971245	26973024	145	1	0.366548	0.00292025
chr4	147361508	147362594	141	0	0.583886	0
chr11	65088973	65090036	145	2	0.613442	0.00977446
chr17	10387610	10389517	255	51	0.601352	0.138936
chr1	188437201	188438667	126	1	0.386523	0.00354374
chr14	50292915	50293977	133	4	0.563204	0.0195673
chr13	71019610	71020969	124	2	0.410337	0.00764551
chr3	140774794	140775023	802	429	15.7499	9.73236
chr14	112093053	112094086	205	38	0.892468	0.191108
chr10	88778845	88780243	121	2	0.38924	0.00743223
chr16	47159297	47159536	472	199	8.88143	4.32565
chr6	24556414	24557736	127	5	0.432027	0.0196487
chr18	43478824	43480225	152	16	0.487915	0.0593305
chr3	19606068	19606892	111	1	0.605808	0.00630477
chr4	31382723	31384171	112	2	0.347847	0.00717559
chr2	148258325	148259434	138	13	0.559611	0.0608987
chr7	51730663	51731098	112	3	1.15789	0.0358285
chr11	119275529	119276619	150	20	0.618876	0.0953234
chr12	40121599	40122853	102	1	0.365798	0.00414284
chr17	82142253	82143462	98	0	0.364535	0
chr3	23699655	23700500	150	22	0.798314	0.135258
chr16	16273197	16274222	100	2	0.438748	0.0101368
chr8	32919976	32921260	99	2	0.346744	0.0080921
chr10	12852180	12853156	135	17	0.622047	0.0904889
chr1	167043823	167044967	91	0	0.357729	0
chr2	107139678	107140669	93	1	0.422035	0.00524231
chr12	75479419	75480713	90	0	0.312786	0
chr17	26990688	26992021	90	0	0.303635	0
chr2	107143878	107145114	90	0	0.327464	0
chr10	17566833	17567581	106	6	0.637299	0.0416721
chr15	11768339	11769644	99	4	0.341164	0.0159238
chr6	90935136	90936475	126	15	0.423184	0.0581978
chr11	119295845	119296444	132	18	0.991028	0.156114
chr1	188423229	188423799	87	0	0.68641	0
chr8	129118656	129119907	180	42	0.647074	0.174417
chr8	13221532	13222557	89	1	0.390486	0.00506842
chr5	51840775	51842067	110	9	0.382886	0.036189
chr2	107160354	107161561	91	2	0.339057	0.00860833
chr13	12359278	12360004	91	2	0.563694	0.0143116
chr11	119269865	119270837	162	34	0.749528	0.181723
chr13	89638855	89640009	120	14	0.467643	0.0630258
chr15	76842776	76844104	86	1	0.291232	0.00391199
chr3	19592509	19593026	80	0	0.695886	0
chr13	114448893	114450092	92	5	0.34507	0.0216644
chr17	26989170	26990521	77	0	0.256315	0
chr9	18464655	18465588	77	0	0.371149	0
chr18	16967988	16969598	186	52	0.519548	0.167793
chr3	19607308	19608168	78	1	0.407883	0.00604085
chr14	55615104	55616272	78	1	0.300324	0.00444788
chr6	64681381	64681734	110	14	1.40138	0.206039
chr10	88770914	88772182	93	7	0.32984	0.0286797
chr11	119277608	119278032	116	17	1.23036	0.208295
chr17	10389924	10390446	148	33	1.27506	0.328428
chr8	24560357	24561513	87	5	0.338455	0.0224703
chr7	119745279	119746647	91	7	0.299154	0.0265832
chr16	4476332	4476756	146	33	1.54855	0.404338
chr16	72148427	72149835	93	8	0.297043	0.0295178
chr19	31840000	31841234	88	6	0.320706	0.0252599
chr5	51843728	51845046	104	13	0.35486	0.0512418
chr9	24520736	24521354	71	0	0.516665	0
chr11	65083572	65084651	71	0	0.295921	0
chr5	51842005	51843379	107	15	0.350216	0.0567154
chr6	90908997	90910212	100	12	0.370137	0.0513099
chr6	24560611	24561892	110	17	0.386174	0.0689439
chr8	24496170	24497352	103	14	0.391885	0.0615328
chr9	24522130	24522466	67	0	0.896756	0
chr18	11087354	11088386	67	0	0.291967	0
chr10	88742299	88743179	67	0	0.342398	0
chr2	107147007	107148029	67	0	0.294824	0
chr6	90910622	90911634	97	12	0.431053	0.0616023
chr2	113895202	113896399	75	3	0.281777	0.0130204
chr6	17936170	17937423	96	12	0.344555	0.0497538
chr2	107138770	107139620	74	3	0.391518	0.0183357
chr16	72151039	72152099	89	9	0.377592	0.0441096
chr10	88741149	88742398	65	0	0.23404	0
chr13	114447430	114448685	65	0	0.232921	0
chr10	106876850	106877071	1214	860	24.7039	20.2163
chr10	88752035	88753202	70	2	0.269753	0.00890339
chr1	83251120	83251951	64	0	0.346352	0
chr18	80489614	80490626	64	0	0.284406	0
chr2	76540646	76541569	92	11	0.448255	0.0619137
chr7	98233031	98234409	107	18	0.349199	0.0678609
chr2	107155006	107156235	63	0	0.23053	0
chr1	23288289	23288767	243	98	2.28622	1.06511
chr2	71696845	71697616	86	9	0.501629	0.0606435
chr4	31960811	31962053	71	3	0.257084	0.0125486
chr2	148260612	148261994	97	14	0.315648	0.0526279
chr3	141899686	141901125	101	16	0.315645	0.0577637
chr11	119271285	119272189	111	21	0.552196	0.120683
chr10	88743475	88744378	64	1	0.318736	0.00575319
chr2	107145278	107146188	61	0	0.301458	0
chr14	112094519	112095474	119	26	0.56038	0.141438
chr3	122706298	122707554	60	0	0.214833	0
chr3	142091097	142092316	60	0	0.221354	0
chr16	93363543	93364863	83	9	0.282776	0.0354213
chr1	23316353	23317451	135	35	0.55293	0.165601
chr15	40936485	40937657	65	2	0.249416	0.0088654
chr19	36185133	36185908	65	2	0.377182	0.0134068
chr2	107148526	107149710	65	2	0.246888	0.00877555
chr4	31962540	31963683	62	1	0.243941	0.00454517
chr10	98742649	98743192	59	0	0.488642	0
chr7	69383986	69384216	517	302	10.1088	6.82143
chr4	31385740	31386861	67	3	0.268787	0.0139031
chr14	112114481	112115712	72	5	0.263035	0.0211012
chr6	90936473	90937596	105	20	0.420483	0.0925223
chr5	76132720	76133866	58	0	0.227605	0
chr11	65087749	65088407	58	0	0.396407	0
chr3	19611981	19613010	60	1	0.262225	0.00504871
chr9	18460190	18461186	57	0	0.257368	0
chr1	188414635	188415433	57	0	0.321226	0
chr13	114450035	114450978	57	0	0.271833	0
chr16	25464647	25465478	68	4	0.367999	0.0250066
chr2	148259621	148260285	68	4	0.460553	0.0312959
chr8	84853123	84854302	73	6	0.278451	0.0264383
chr11	11828553	11829884	343	174	1.15892	0.679153
chr3	20019910	20021054	91	14	0.357729	0.0635767
chr6	90917223	90918331	70	5	0.284117	0.0234437
chr3	19603117	19604233	56	0	0.225664	0
chr6	59293416	59293986	55	0	0.433937	0
chr17	26979081	26979958	55	0	0.282034	0
chr11	89898009	89899050	73	7	0.315363	0.0349336
chr2	107142050	107142688	68	5	0.479322	0.0407142
chr17	82137832	82138809	57	1	0.262373	0.00531743
chr2	172914331	172915221	54	0	0.272862	0
chr10	88753683	88754573	54	0	0.272862	0
chr14	112098133	112099106	104	22	0.480684	0.117464
chr10	33198546	33199695	56	1	0.219183	0.00452143
chr4	140982405	140982894	53	0	0.487423	0
chr1	83249828	83250614	53	0	0.303244	0
chr10	88774508	88775282	53	0	0.307946	0
chr4	52102879	52103621	53	0	0.321226	0
chr14	112096650	112097806	99	20	0.385138	0.0898811
chr14	63814335	63815231	58	2	0.291111	0.0115963
chr2	172913160	172913868	52	0	0.3303	0
chr9	24578914	24579460	52	0	0.428302	0
chr6	90914920	90916028	72	8	0.292235	0.0375099
chr16	72156599	72157867	67	6	0.237626	0.0245826
chr2	107157737	107158713	54	1	0.248819	0.00532288
chr6	90934012	90935200	91	17	0.34448	0.074341
chr6	88562608	88563020	51	0	0.556688	0
chr8	29706331	29707405	51	0	0.213553	0
chr9	77508692	77509759	50	0	0.210739	0
chr14	50294831	50295140	58	3	0.844128	0.0504381
chr1	23302242	23302553	89	17	1.28697	0.283978
chr2	113913801	113914616	49	0	0.270382	0
chr2	180059046	180059502	49	0	0.483248	0
chr11	119272580	119272959	74	10	0.878075	0.137075
chr6	24558150	24558913	57	3	0.335961	0.0204264
chr3	81833463	81834555	62	5	0.255334	0.0237872
chr14	63815674	63816201	51	1	0.43521	0.00985793
chr14	32272023	32272261	176	69	3.32564	1.50615
chr11	119263719	119264018	85	16	1.27846	0.278
chr18	54642049	54643016	53	2	0.246484	0.0107448
chr2	107153803	107154741	50	1	0.239721	0.00553851
chrX	154192235	154193293	47	0	0.19978	0
chr7	56085060	56085594	47	0	0.395818	0
chr6	59162369	59163654	167	64	0.584457	0.258746
chr16	72236823	72237838	55	3	0.243689	0.0153551
chr16	16275057	16275557	46	0	0.413739	0
chr12	40124154	40124503	46	0	0.59275	0
chr2	107152742	107153276	46	0	0.387396	0
chr17	61630256	61631401	79	14	0.310285	0.0635212
chr10	116486816	116487240	82	16	0.869735	0.196043
chr6	90933009	90933860	69	10	0.364635	0.0610473
chr7	98229799	98230908	69	10	0.279806	0.0468451
chr17	69703985	69704806	47	1	0.25745	0.0063278
chr1	23323172	23324601	123	39	0.38709	0.141784
chr4	31905756	31906969	75	13	0.278061	0.0556774
chr2	117327166	117327389	202	90	4.07367	2.09669
chr2	160214725	160214946	358	204	7.285	4.7955
chr11	24097248	24098377	64	8	0.254932	0.0368122
chr2	107158817	107159626	49	2	0.272387	0.0128433
chr11	119306743	119307605	68	10	0.354765	0.0602683
chr3	141896668	141897760	54	4	0.222387	0.0190298
chr2	84437729	84439674	699	480	1.61621	1.28209
chr1	188439367	188439779	43	0	0.469364	0
chr3	79751526	79752563	53	4	0.229846	0.0200391
chr3	79793407	79794490	42	0	0.174405	0
chr16	72261595	72262527	55	5	0.265391	0.0278708
chr14	89648003	89648221	1359	1057	28.0351	25.1892
chr6	90889832	90891087	72	13	0.258005	0.0538141
chr6	90821809	90823071	78	16	0.277955	0.0658653
chr1	167045169	167045607	41	0	0.420968	0
chr11	65231948	65232845	40	0	0.200543	0
chr13	72461395	72462117	40	0	0.24915	0
chr10	88755168	88756153	40	0	0.182626	0
chr8	40541238	40541562	48	3	0.666247	0.048103
chr9	66897263	66897753	45	2	0.413005	0.0212046
chr16	72161114	72161765	42	1	0.29014	0.00798023
chr18	61451684	61452359	61	9	0.406411	0.0692684
chr6	90892214	90893497	61	9	0.213817	0.0364428
chr9	66898788	66899507	44	2	0.275209	0.014451
chr17	26980273	26981192	44	2	0.215316	0.011306
chr15	76841762	76842544	41	1	0.235785	0.00664338
chr17	73420983	73421661	41	1	0.271953	0.00766243
chr3	149161180	149162460	41	1	0.14405	0.00405869
chr14	112099509	112100548	80	19	0.346269	0.0950023
chr3	79750466	79751349	64	11	0.325955	0.0647185
chr13	83807982	83808907	64	11	0.311155	0.0617799
chr6	24561911	24562672	68	13	0.401849	0.0887472
chr7	98237598	98238855	53	6	0.189618	0.0247977
chr3	141901222	141902384	85	22	0.328967	0.0983587
chr10	88769139	88769981	43	2	0.229665	0.01234
chr14	63816946	63817608	43	2	0.292112	0.0156952
chr16	72163693	72164592	55	7	0.275133	0.0404515
chr13	39099336	39099705	268	146	3.26623	2.05552
chr14	50411945	50412312	37	0	0.453393	0
chr15	11767163	11768000	45	3	0.241783	0.0186205
chr14	63813302	63814080	45	3	0.260119	0.0200326
chr17	26972965	26973591	42	2	0.301727	0.0165978
chr4	31895656	31896741	54	7	0.223822	0.0335169
chr17	73292147	73292949	78	19	0.43738	0.123077
chr10	88762300	88763054	36	0	0.214719	0
chr7	98224794	98226107	60	10	0.205506	0.0395668
chr6	90929572	90930155	44	3	0.339409	0.0267331
chr16	72251239	72252038	51	6	0.287053	0.0390122
chr2	143739777	143740721	88	25	0.419227	0.137583
chr13	58789487	58789821	41	2	0.552047	0.0311085
chr18	44971901	44972691	41	2	0.233397	0.0131522
chr11	119279224	119279625	53	7	0.594389	0.090688
chr3	68670812	68671437	35	0	0.251841	0
chr6	90790489	90791415	48	5	0.233114	0.0280514
chr8	24497267	24497976	61	11	0.386921	0.0806014
chr6	90888259	90889010	43	3	0.257494	0.0207528
chr9	94444032	94445192	94	29	0.364426	0.129878
chr2	14521621	14522185	52	7	0.414632	0.0644785
chr9	58670048	58670939	68	15	0.343218	0.08746
chr16	72152333	72153355	47	5	0.206817	0.0254165
chr7	98231621	98232571	64	13	0.302967	0.0710912
chr13	112891525	112891904	42	3	0.498367	0.0411224
chr5	37103715	37104560	51	7	0.271427	0.0430365
chr17	73293917	73294773	51	7	0.267939	0.0424835
chr16	72199658	72200683	55	9	0.241311	0.0456157
chr12	100143648	100144094	36	1	0.363	0.0116483
chr17	26970365	26970724	33	0	0.413389	0
chr1	5308207	5308500	33	0	0.506507	0
chr16	72276884	72277712	41	3	0.222686	0.0188229
chr17	10583085	10583717	48	6	0.341557	0.0493208
chr16	72150008	72150892	43	4	0.218754	0.0235074
chr18	3263724	3264803	56	10	0.233403	0.0481476
chr2	36110459	36110948	35	1	0.321883	0.010624
chr9	67651104	67651720	35	1	0.255521	0.00843365
chr19	21937011	21938293	82	24	0.28765	0.0972567
chr4	140983511	140983848	32	0	0.427031	0
chr2	107162076	107162608	32	0	0.270506	0
chr6	92861873	92863092	243	135	0.896482	0.575342
chr16	72202185	72203313	47	6	0.187382	0.0276337
chr3	121720300	121721559	176	86	0.628675	0.35487
chr13	58785147	58785493	37	2	0.480911	0.0300296
chr4	31907174	31907914	44	5	0.267399	0.0351022
chr9	72626968	72628169	34	1	0.127314	0.00432567
chr11	65232933	65233529	31	0	0.233913	0
chr12	54252457	54252811	31	0	0.39382	0
chr17	27097492	27098018	31	0	0.265042	0
chr14	112106731	112108032	68	17	0.235056	0.0678841
chr13	5870260	5871146	48	7	0.243639	0.041045
chr14	112105198	112105897	50	8	0.321686	0.0594578
chr16	72153809	72154248	33	1	0.338056	0.011834
chr2	19583089	19583574	33	1	0.305993	0.0107116
chr3	81834504	81834975	33	1	0.315088	0.01103
chr4	31904556	31905362	38	3	0.212025	0.0193367
chr14	112100534	112101535	65	16	0.292024	0.083039
chr3	104744379	104745231	86	28	0.453939	0.170732
chr7	121261411	121261939	49	8	0.417351	0.078714
chr10	88738034	88738788	32	1	0.190861	0.00689009
chr2	107163142	107163626	32	1	0.297333	0.0107337
chr6	59165067	59166444	146	68	0.476824	0.256549
chr8	70729485	70729868	29	0	0.340516	0
chr3	141898583	141898969	37	3	0.431076	0.0403766
chr18	3516490	3518006	251	146	0.744584	0.500322
chr6	90898439	90899108	56	12	0.376444	0.0931861
chr12	79200742	79201001	34	2	0.590362	0.0401168
chr5	83818984	83819195	817	623	17.4132	15.3392
chr9	79652859	79653175	31	1	0.441178	0.0164403
chr16	72272108	72272828	36	3	0.224858	0.0216464
chr13	34447206	34447413	840	645	18.2494	16.1877
chr19	53322276	53322883	68	19	0.503801	0.162615
chr11	119281217	119281530	51	10	0.732765	0.165978
chrX	155021724	155021935	66	18	1.4067	0.443186
chr16	72274809	72275679	38	4	0.196428	0.0238856
chr6	90920295	90920762	35	3	0.337047	0.0333734
chr18	54642993	54643432	27	0	0.276591	0
chr6	90916144	90917081	44	7	0.21118	0.038811
chr15	40937821	40938504	32	2	0.210702	0.0152127
chr13	89659018	89659775	39	5	0.23169	0.0343139
chr1	184910112	184910538	53	12	0.559507	0.146342
chr13	12224643	12225108	26	0	0.251454	0
chr2	84435466	84436418	399	271	1.88484	1.47886
chr7	142587299	142587906	79	27	0.585298	0.231085
chr14	83256081	83256310	230	135	4.5168	3.06263
chr7	118941019	118941263	633	472	11.6668	10.0496
chr4	93093178	93094065	52	12	0.263645	0.0702836
chr3	14384245	14384486	50	11	0.933022	0.237122
chr16	72147575	72148507	50	11	0.241264	0.0613159
chr9	98744944	98745147	25	0	0.553838	0
chr6	59166937	59168142	101	42	0.376941	0.181075
chr6	59163689	59165063	117	53	0.382947	0.200394
chr16	97661179	97661592	30	2	0.326671	0.025158
chr14	50289512	50289990	30	2	0.282249	0.0217369
chr8	71432814	71433610	37	5	0.209039	0.0326327
chr7	98226826	98227751	39	6	0.18961	0.0336981
chr2	36046670	36047261	49	11	0.372862	0.0966944
chr16	72239741	72240822	43	8	0.178888	0.0384468
chr6	90894504	90895439	43	8	0.206822	0.0444503
chr10	88745188	88745649	27	1	0.263392	0.0112693
chr4	81933150	81934373	86	33	0.316236	0.140179
chr18	16969509	16970128	63	19	0.457708	0.159463
chr6	59168076	59169265	76	27	0.287456	0.117972
chr10	3131397	3131880	52	13	0.484167	0.139827
chr6	90819283	90819776	36	5	0.328394	0.0526889
chr17	10386333	10386794	46	10	0.448741	0.112693
chr12	100142152	100142509	23	0	0.289733	0
chr5	83704064	83704409	23	0	0.299811	0
chr5	93036013	93036829	35	5	0.192893	0.0318329
chr13	89751831	89752505	39	7	0.260222	0.0539553
chr9	94453991	94454874	43	9	0.219001	0.0529515
chr10	65177010	65177359	764	598	9.8448	8.90168
chr15	67014672	67015032	25	1	0.312303	0.0144309
chr16	72157792	72158066	25	1	0.410325	0.0189603
chr17	82139425	82139811	22	0	0.256315	0
chr8	24561465	24561826	22	0	0.274066	0
chr17	65450278	65450583	22	0	0.324386	0
chr6	90900278	90901149	50	13	0.258161	0.0775392
chr5	12590076	12591329	125	62	0.44864	0.257061
chr10	107721985	107723318	70	25	0.23616	0.097433
chr8	74049887	74050270	29	3	0.340516	0.0406929
chr3	68676192	68676582	21	0	0.242155	0
chr13	114445940	114446309	21	0	0.255936	0
chr15	76834785	76835056	21	0	0.348489	0
chr10	88772423	88772717	21	0	0.321226	0
chr18	16970481	16971170	54	16	0.352463	0.120642
chr7	98223234	98224079	41	9	0.218206	0.0553327
chr11	119285321	119285602	41	9	0.65617	0.166392
chr6	90928033	90928462	35	6	0.366902	0.0726591
chr4	31909172	31909607	26	2	0.268796	0.0238856
chr17	61634757	61635089	23	1	0.311551	0.015648
chr19	36203826	36204205	23	1	0.272915	0.0137075
chr13	46527328	46527693	23	1	0.283383	0.0142332
chr13	71018353	71018686	23	1	0.310615	0.015601
chr14	111909075	111909407	20	0	0.270914	0
chr6	73171823	73172188	20	0	0.24642	0
chr1	188440561	188440900	20	0	0.26532	0
chr12	75608884	75609192	20	0	0.292024	0
chr18	42034731	42035097	32	5	0.393195	0.0709717
chr14	75108111	75108697	34	6	0.260928	0.0531924
chr14	71907291	71907517	256	167	5.09414	3.83888
chr6	92854555	92855789	128	67	0.466481	0.282069
chr3	101517395	101517768	25	2	0.301419	0.0278559
chr6	17937362	17937673	22	1	0.318128	0.0167046
chr6	90905063	90905598	29	4	0.243772	0.0388421
chr19	24631768	24632138	19	0	0.230936	0
chr2	113903170	113903471	19	0	0.283874	0
chr3	121589902	121590195	19	0	0.291625	0
chr13	46509178	46509520	19	0	0.249843	0
chr1	167041358	167041666	19	0	0.277423	0
chrX	154194975	154195261	19	0	0.298763	0
chr8	32923972	32924340	33	6	0.403278	0.0847032
chr9	103751640	103751873	194	119	3.74442	2.65331
chr4	81911983	81912338	24	2	0.304034	0.0292683
chr9	94416805	94418093	75	31	0.261869	0.125038
chr19	21933618	21934486	56	19	0.29014	0.113718
chr6	90930777	90931065	26	3	0.405994	0.0541159
chr15	41922347	41922586	21	1	0.395149	0.0217369
chr4	31963669	31963958	21	1	0.326784	0.0179762
chr14	55613566	55613937	21	1	0.254557	0.014003
chr2	107165381	107165806	21	1	0.222213	0.0122238
chr12	72445596	72445941	28	4	0.364987	0.0602333
chr11	11711357	11712090	47	14	0.288359	0.0992248
chr14	112122714	112123782	38	9	0.160012	0.0437792
chr6	90891108	90891991	38	9	0.193536	0.0529515
chr10	88776156	88776439	18	0	0.286039	0
chr18	61842638	61842948	18	0	0.261126	0
chr9	24748243	24748549	18	0	0.264539	0
chr6	20428640	20428853	18	0	0.380042	0
chr2	84436417	84437765	581	451	1.93832	1.73813
chr17	10383271	10383887	34	7	0.24822	0.0590355
chrX	138169072	138169301	157	92	3.08321	2.08712
chr12	97024712	97026164	144	82	0.446	0.293389
chr2	84432029	84432656	195	122	1.39864	1.01085
chr4	28898752	28899957	64	25	0.238854	0.107783
chr10	5106072	5106345	20	1	0.329463	0.0190298
chr2	36108634	36108920	20	1	0.314487	0.0181648
chr1	3812778	3813000	180	111	3.64635	2.59756
chr6	90919056	90919330	29	5	0.475977	0.0948016
chr16	72218130	72218461	17	0	0.230972	0
chr12	75480646	75481000	17	0	0.215966	0
chr1	5309488	5309783	17	0	0.259159	0
chr11	57646490	57646802	17	0	0.245038	0
chr9	50565057	50565334	17	0	0.275999	0
chr14	102334480	102334769	17	0	0.264539	0
chr8	35084506	35084810	17	0	0.251486	0
chr10	5098082	5098500	57	21	0.61325	0.260999
chr4	31389571	31389919	22	2	0.284304	0.029857
chr7	120715833	120717053	88	42	0.324386	0.178849
chr19	7055391	7055771	40	11	0.473386	0.150385
chrX	96652423	96652660	24	3	0.455409	0.0657611
chr10	122427263	122427857	36	9	0.272556	0.078714
chr17	61633639	61633937	16	0	0.241459	0
chr8	36644991	36645300	16	0	0.232863	0
chr2	169350074	169350383	16	0	0.232863	0
chr13	11643478	11643724	16	0	0.292499	0
chr9	77510048	77510348	16	0	0.239849	0
chr1	184908663	184908932	16	0	0.267489	0
chr3	142085547	142085870	16	0	0.22277	0
chr4	31386886	31387158	16	0	0.264539	0
chr11	58952569	58952847	16	0	0.25883	0
chr14	50291769	50292039	16	0	0.266499	0
chr13	79888039	79888253	16	0	0.336237	0
chr1	5313548	5313819	16	0	0.265515	0
chr6	13349598	13349827	39	11	0.765893	0.249548
chr6	90906247	90906706	39	11	0.382112	0.124502
chr16	72267920	72268219	21	2	0.315854	0.03475
chr2	106728860	106729219	21	2	0.263065	0.0289422
chr18	52917737	52917964	49	17	0.970754	0.389062
chr15	68159238	68160186	79	37	0.374764	0.202763
chr6	59169571	59170215	47	16	0.328209	0.129071
chr16	25952253	25952655	23	3	0.257301	0.0387696
chr2	104265683	104265941	23	3	0.40091	0.0604085
chr14	112248702	112248928	280	197	5.57171	4.5285
chr10	38830153	38830734	33	8	0.255433	0.0715336
chr2	17262769	17263081	18	1	0.259452	0.016651
chr5	51835758	51836092	18	1	0.242362	0.0155543
chr4	88556722	88557080	27	5	0.339172	0.0725576
chr4	81934300	81935281	71	32	0.325483	0.169464
chr15	40939613	40939863	15	0	0.26983	0
chr16	72200892	72201136	15	0	0.276465	0
chr16	72155334	72155607	15	0	0.247097	0
chr15	11765655	11765882	15	0	0.29717	0
chr9	94447375	94448517	75	35	0.295348	0.15922
chr1	23325188	23325874	36	10	0.236003	0.0757307
chr5	72690498	72690877	34	9	0.40344	0.123367
chr3	137096216	137096602	30	7	0.349521	0.0942121
chr6	59184948	59186223	55	22	0.193995	0.0896414
chr9	94439368	94440709	182	118	0.610354	0.45714
chr4	31958810	31959129	17	1	0.239661	0.0162857
chr16	72283257	72283565	17	1	0.24822	0.0168673
chr3	40784261	40784559	17	1	0.25655	0.0174333
chr16	72307161	72307510	17	1	0.21906	0.0148857
chr10	107597846	107598776	53	21	0.25629	0.117309
chr10	5117234	5118049	62	27	0.342116	0.172108
chr6	92852816	92853988	93	49	0.356857	0.217202
chr8	127861862	127862160	14	0	0.211276	0
chr11	31836083	31836365	14	0	0.223264	0
chr2	76846246	76846546	14	0	0.209868	0
chr13	58787960	58788188	14	0	0.276142	0
chr10	88734423	88734723	14	0	0.209868	0
chr17	73369862	73370156	14	0	0.214151	0
chr13	41761364	41761677	14	0	0.201151	0
chr16	72211856	72212154	14	0	0.211276	0
chr19	21988951	21989251	14	0	0.209868	0
chr8	71431547	71431838	14	0	0.216359	0
chr1	188424908	188425201	14	0	0.214882	0
chr13	33014778	33015051	14	0	0.230624	0
chr18	54616928	54617385	33	9	0.324741	0.102311
chr11	65463208	65463546	19	2	0.252799	0.0307404
chr3	36346983	36347291	19	2	0.277423	0.0337346
chr2	76539053	76539370	19	2	0.269546	0.0327768
chr17	20515899	20516618	333	247	2.08283	1.7847
chr2	117401552	117401780	87	45	1.71602	1.02535
chr11	59219512	59220608	54	22	0.221576	0.104282
chr6	59564016	59564221	31	8	0.680059	0.202737
chr9	25118592	25119004	38	12	0.414787	0.151314
chr3	105728219	105728509	23	4	0.356672	0.0716569
chr6	90820414	90820690	23	4	0.374764	0.0752917
chr16	15885641	15885872	25	5	0.486706	0.112449
chr6	55029764	55030463	68	32	0.437493	0.237831
chr10	45038583	45038899	16	1	0.227705	0.0164403
chr4	81902577	81902862	16	1	0.252472	0.0182285
chr11	53002835	53003136	16	1	0.239052	0.0172596
chr5	98308768	98309897	75	37	0.298749	0.170257
chr14	68360646	68361856	106	60	0.393967	0.25761
chr11	98636856	98638109	62	28	0.222525	0.116092
chr14	112083838	112084192	50	20	0.635193	0.29351
chr3	151753072	151753292	53	22	1.08341	0.519513
chr17	26992759	26993039	13	0	0.208797	0
chr2	113900335	113900621	13	0	0.204417	0
chr8	107157329	107157623	13	0	0.198854	0
chr14	102335996	102336291	13	0	0.19818	0
chr1	190040640	190040901	13	0	0.223997	0
chr3	19599447	19599700	13	0	0.23108	0
chr12	75441391	75441683	13	0	0.200216	0
chr9	66900205	66900493	13	0	0.202997	0
chr18	65555333	65555630	13	0	0.196846	0
chr6	92867847	92868591	30	8	0.181337	0.0558616
chr18	16740106	16741327	45	17	0.165743	0.0723318
chr5	40641252	40641462	18	2	0.385471	0.0494774
chr9	58711270	58711546	18	2	0.293293	0.0376458
chr18	61454850	61455165	18	2	0.256981	0.0329849
chr12	100140743	100141032	18	2	0.2801	0.0359524
chr12	73615202	73615582	28	7	0.33137	0.0956997
chr10	5095394	5095872	35	11	0.32929	0.119553
chr6	87527504	87528325	35	11	0.191718	0.0696058
chr14	27226842	27227144	20	3	0.297826	0.0516072
chr8	24494749	24495243	24	5	0.218486	0.0525823
chr14	112108516	112108956	24	5	0.2453	0.0590355
chr4	31894607	31894883	15	1	0.244411	0.0188229
chr6	90815957	90816235	15	1	0.242653	0.0186875
chr10	80214616	80214908	15	1	0.231019	0.0177915
chr6	90850383	90850621	15	1	0.283435	0.0218283
chrX	109054688	109055000	15	1	0.21621	0.016651
chr3	40791274	40791568	15	1	0.229447	0.0176705
chr4	53035105	53035541	66	32	0.680764	0.381294
chr15	41694063	41694979	53	23	0.260207	0.130445
chr7	121188700	121189402	50	21	0.320311	0.15541
chr12	34649140	34649362	188	128	3.80841	2.99539
chr13	6648424	6648723	12	0	0.180488	0
chr10	88757348	88757646	12	0	0.181094	0
chr15	42536752	42537042	12	0	0.18609	0
chr5	60157538	60157761	12	0	0.242	0
chr3	137733689	137733981	12	0	0.184815	0
chr10	88760029	88760329	12	0	0.179887	0
chr7	62661091	62661365	12	0	0.196956	0
chr3	149116894	149117164	12	0	0.199874	0
chr9	79661656	79661917	12	0	0.206766	0
chr16	72223353	72223644	12	0	0.18545	0
chr12	75610532	75610796	12	0	0.204417	0
chr1	5322519	5322816	12	0	0.181704	0
chr12	54257485	54257767	12	0	0.191369	0
chr4	69763641	69763914	12	0	0.197678	0
chr19	24043852	24044109	12	0	0.209984	0
chr2	169345931	169346219	12	0	0.187382	0
chr8	13230949	13231247	12	0	0.181094	0
chr18	44973274	44973563	12	0	0.186734	0
chr5	65437539	65437755	653	541	13.5956	13.0119
chr2	14523595	14523886	17	2	0.262721	0.0357053
chr13	105416455	105416732	17	2	0.275999	0.0375099
chr1	135996383	135996671	17	2	0.265458	0.0360773
chr16	72226251	72226554	17	2	0.252316	0.0342913
chrX	64714862	64715081	116	70	2.38206	1.66054
chr18	16742256	16743361	57	26	0.231981	0.122238
chr1	51536049	51536594	64	31	0.528108	0.295503
chr4	81929558	81930025	25	6	0.240748	0.0667468
chr2	143771977	143772907	75	39	0.362675	0.21786
chrX	135545299	135545652	19	3	0.242057	0.0441512
chr13	8995435	8995780	23	5	0.299811	0.0752917
chr10	95509301	95509693	21	4	0.24092	0.0530115
chr8	67855865	67856090	92	52	1.83884	1.20065
chr6	15752228	15753321	88	49	0.362077	0.232901
chr1	52978202	52978569	30	9	0.367616	0.127401
chrX	157039289	157039679	30	9	0.345936	0.119888
chr11	11713768	11714020	14	1	0.249843	0.0206156
chr1	163369794	163370067	14	1	0.230624	0.0190298
chr3	142086605	142086875	14	1	0.233186	0.0192412
chrX	163643574	163643833	14	1	0.24309	0.0200584
chr7	121187598	121187927	28	8	0.382738	0.126325
chr5	122954228	122954510	11	0	0.175421	0
chr16	16276700	16276994	11	0	0.168261	0
chr17	15419234	15419533	11	0	0.165448	0
chr7	119368563	119368858	11	0	0.167691	0
chrX	116070721	116070935	11	0	0.231163	0
chr9	13516384	13516680	11	0	0.167124	0
chr3	101515854	101516155	11	0	0.164348	0
chr6	88561625	88561925	11	0	0.164896	0
chr3	119497198	119497481	11	0	0.174802	0
chr4	31842175	31842436	11	0	0.189536	0
chr2	107156520	107156774	11	0	0.194759	0
chr5	83693830	83694083	11	0	0.195529	0
chr5	54576834	54577062	11	0	0.216969	0
chr1	180416447	180416678	11	0	0.214151	0
chr7	38623188	38623394	11	0	0.24014	0
chr7	152521973	152522180	11	0	0.23898	0
chr2	163160373	163160672	16	2	0.240651	0.03475
chr9	31904049	31904322	16	2	0.26357	0.0380595
chr18	46855327	46855541	18	3	0.378266	0.0728289
chr18	16738439	16738822	20	4	0.234839	0.0542572
chr4	28896061	28897208	107	65	0.419526	0.294406
chr11	18778272	18778900	49	22	0.350894	0.181995
chr19	56469503	56470826	70	37	0.237945	0.145291
chr13	31904712	31906328	151	101	0.420218	0.324695
chr4	8572785	8573860	74	40	0.309572	0.193307
chr16	77123040	77123828	32	11	0.182626	0.0725208
chr10	88739742	88740043	13	1	0.19423	0.0172596
chr3	133929305	133929591	13	1	0.204417	0.0181648
chr17	14051286	14051559	13	1	0.214151	0.0190298
chr6	88606693	88606897	13	1	0.286584	0.0254663
chr1	163367520	163367832	13	1	0.187382	0.016651
chr14	112133666	112133920	13	1	0.23017	0.0204533
chr2	19584621	19584913	13	1	0.200216	0.0177915
chr15	76844123	76844427	13	1	0.192313	0.0170892
chr15	70789079	70789295	25	7	0.520505	0.168361
chr6	22248726	22249293	50	23	0.396576	0.210737
chr10	5083044	5083869	50	23	0.272556	0.144834
chr2	82463416	82463628	47	21	0.997013	0.514612
chrX	157037463	157038305	38	15	0.20296	0.0925498
chr1	23314210	23314507	38	15	0.575395	0.26238
chr13	72458728	72459014	10	0	0.157244	0
chr10	14121208	14121488	10	0	0.160613	0
chr1	5324367	5324647	10	0	0.160613	0
chr15	40480696	40480962	10	0	0.169066	0
chrX	151733037	151733300	10	0	0.170995	0
chr16	72043940	72044228	10	0	0.156152	0
chr8	29708202	29708469	10	0	0.168433	0
chr11	65370341	65370641	10	0	0.149906	0
chr3	151725154	151725452	10	0	0.150912	0
chr7	19904189	19904471	10	0	0.159474	0
chr2	107169243	107169541	10	0	0.150912	0
chr1	68077824	68078124	15	2	0.224858	0.0346342
chr11	76588472	76588770	15	2	0.226367	0.0348666
chr9	51903179	51903488	15	2	0.218309	0.0336254
chr8	88061053	88061336	15	2	0.238366	0.0367147
chr2	104334771	104335061	15	2	0.232612	0.0358285
chrX	76711361	76711648	15	2	0.235044	0.036203
chr1	190039517	190039826	15	2	0.218309	0.0336254
chr16	72256391	72256682	15	2	0.231813	0.0357053
chr8	83286496	83286875	28	9	0.332244	0.123367
chr1	33024105	33024314	17	3	0.365798	0.0745712
chr13	102538505	102538810	17	3	0.250662	0.0510996
chr2	14910925	14911290	17	3	0.209457	0.0426997
chr5	43493019	43493226	19	4	0.412783	0.100389
chr9	63869974	63870305	19	4	0.258146	0.062781
chr6	15756385	15757697	83	48	0.284501	0.190066
chr11	31760945	31761341	31	11	0.352051	0.144309
chr14	30545055	30545354	26	8	0.391058	0.139
chr4	40665732	40666797	26	8	0.10979	0.0390244
chr8	66343812	66344453	102	63	0.715618	0.510597
chr6	92856411	92856932	34	13	0.293481	0.129629
chr10	5123901	5124674	34	13	0.197806	0.0873695
chr5	98305095	98306293	60	31	0.225234	0.134432
chrX	140234027	140235248	60	31	0.220991	0.131899
chr7	147501495	147501862	1216	1083	14.9007	15.3306
chr12	55957292	55957586	37	15	0.56597	0.265057
chr13	96371040	96371356	29	10	0.412715	0.164403
chr18	16981449	16981711	12	1	0.205977	0.0198287
chr18	67445635	67445918	12	1	0.190693	0.0183573
chr5	78790371	78790577	12	1	0.261971	0.0252191
chr4	83516676	83516965	12	1	0.186734	0.0179762
chr6	90913450	90913674	12	1	0.24092	0.0231925
chr11	68437355	68437648	22	6	0.337671	0.106385
chr1	184906685	184907037	22	6	0.281073	0.0885533
chr6	119989122	119989495	20	5	0.241135	0.0696398
chr5	38899440	38899713	20	5	0.329463	0.0951488
chr2	148251654	148251951	14	2	0.211988	0.034984
chr6	43212002	43212286	14	2	0.221691	0.0365854
chr6	92865593	92865842	14	2	0.252853	0.0417279
chr5	17236615	17236883	14	2	0.234927	0.0387696
chr16	72203227	72203521	14	2	0.214151	0.035341
chr8	24492406	24492706	14	2	0.209868	0.0346342
chr2	84169631	84169899	14	2	0.234927	0.0387696
chr19	20034326	20034549	18	4	0.363	0.0931861
chr12	73617570	73617866	18	4	0.273476	0.0702044
chr6	90907405	90907685	18	4	0.289104	0.0742161
chr3	133296096	133296327	16	3	0.311492	0.0674692
chr7	35379353	35379599	16	3	0.292499	0.0633552
chr16	72221979	72222269	16	3	0.24812	0.0537427
chr17	61276671	61276890	149	103	3.05972	2.44337
chr11	18919986	18920867	137	93	0.699332	0.548407
chr19	21935928	21937065	60	32	0.237317	0.146213
chr7	77274048	77274261	53	27	1.11901	0.658537
chr16	38595851	38596188	23	7	0.306928	0.107911
chr1	132944077	132944920	69	39	0.368096	0.240344
chr9	13227563	13228295	98	62	0.60208	0.440024
chr10	5072010	5072909	58	31	0.29014	0.179142
chr4	16048716	16049032	21	6	0.298862	0.0986416
chr13	89676236	89676536	11	1	0.164896	0.0173171
chr14	14751654	14751882	11	1	0.216969	0.0227856
chr15	36697593	36699301	201	149	0.529233	0.453205
chr1	99599905	99600890	55	29	0.251111	0.152953
chr2	106709156	106709421	55	29	0.933374	0.568523
chr10	117250341	117250665	19	5	0.263723	0.0801717
chr1	80255031	80255919	81	49	0.410214	0.286668
chr3	122629711	122630414	52	27	0.33265	0.199528
chr15	43359663	43360670	107	70	0.477852	0.361131
chr18	16974214	16974557	17	4	0.222892	0.0605846
chr2	132706979	132707319	17	4	0.224858	0.0611191
chr9	94456364	94456632	17	4	0.285268	0.0775392
chr14	30543776	30544069	17	4	0.260928	0.0709232
chr6	71044609	71044897	17	4	0.265458	0.0721545
chr5	51838973	51839265	17	4	0.261821	0.0711661
chr10	5118318	5118661	24	8	0.314671	0.121169
chr14	63224980	63225274	13	2	0.198854	0.035341
chr6	90872771	90873028	13	2	0.227483	0.040429
chr19	21940707	21941030	13	2	0.181001	0.032168
chr9	94460446	94460730	13	2	0.205856	0.0365854
chr6	8192870	8193191	15	3	0.210148	0.0485526
chr14	112103199	112103490	15	3	0.231813	0.053558
chr16	72235555	72235904	15	3	0.193288	0.0446573
chr2	127130294	127130560	15	3	0.2536	0.0585917
chr18	39569610	39569900	15	3	0.232612	0.0537427
chr13	81937895	81938965	65	37	0.273192	0.179645
chr5	143663761	143664192	61	34	0.63649	0.409824
chr7	149643742	149644000	22	7	0.383479	0.140953
chr3	126299193	126299557	22	7	0.271807	0.0999063
chr13	93914709	93915168	30	12	0.293932	0.13582
chrX	22157728	22157946	33	14	0.680764	0.333632
chr16	84827052	84827940	67	39	0.339313	0.228164
chr13	44156931	44157285	688	597	8.74025	8.76127
chr1	23321187	23321504	20	6	0.283733	0.0983305
chr8	84854222	84854584	20	6	0.248462	0.0861071
chr1	145656079	145656403	20	6	0.277603	0.0962061
chr1	82907721	82908617	55	30	0.276054	0.173944
chr3	105526809	105528091	110	74	0.385872	0.299875
chr3	133928017	133928356	18	5	0.238788	0.0766243
chr11	19072399	19072647	10	1	0.181337	0.0209481
chr17	69707130	69707429	10	1	0.150407	0.017375
chr2	169362875	169363147	10	1	0.165337	0.0190997
chr2	106709909	106711401	136	96	0.409929	0.334271
chr3	60541543	60541745	16	4	0.356211	0.102874
chr8	24493454	24493738	16	4	0.253362	0.0731708
chr7	50549806	50550107	16	4	0.239052	0.0690382
chr14	99899314	99899534	53	29	1.08341	0.684812
chr9	79609437	79610396	53	29	0.24854	0.1571
chr13	85991082	85991300	26	10	0.536359	0.238309
chr6	90885670	90885931	12	2	0.206766	0.0398094
chr6	71162179	71162391	12	2	0.254557	0.0490106
chr12	8300505	8300764	12	2	0.208363	0.0401168
chr18	9219118	9219383	12	2	0.203645	0.0392085
chr3	40789827	40790114	12	2	0.188035	0.036203
chr18	54618158	54618431	14	3	0.230624	0.0570893
chr4	20043352	20043650	14	3	0.211276	0.0522999
chr6	13571643	13571913	14	3	0.233186	0.0577236
chr7	119747891	119748173	14	3	0.223264	0.0552673
chr6	18631852	18632060	14	3	0.302694	0.0749297
chr16	72296606	72296938	14	3	0.18964	0.0469439
chr5	98303040	98304036	50	27	0.225761	0.140832
chr12	97026117	97027387	115	79	0.407224	0.323161
chr2	178449127	178449339	39	19	0.827309	0.465601
chr13	89792430	89793657	104	70	0.381178	0.29638
chr3	65385233	65385453	36	17	0.7359	0.401442
chr18	5776107	5777102	88	57	0.397739	0.29761
chr18	22455090	22455311	601	520	12.2299	12.2238
chr1	45913231	45913516	19	6	0.299811	0.109371
chr3	60434279	60435121	57	33	0.30444	0.203609
chr2	167951171	167951471	22	8	0.329792	0.138537
chr5	98307616	98308116	22	8	0.197875	0.083122
chr1	143295448	143295672	71	44	1.42544	1.02047
chr10	5089479	5089771	17	5	0.261821	0.0889576
chr6	90884169	90884466	17	5	0.257414	0.08746
chr18	16972956	16973263	17	5	0.249029	0.0846112
chr2	155061596	155061919	17	5	0.236693	0.0804199
chr5	38900564	38900840	17	5	0.276999	0.0941146
chr16	64835377	64836124	45	24	0.270914	0.166912
chr2	60583221	60584117	49	27	0.245939	0.15655
chr2	31977418	31977648	28	12	0.547481	0.27105
chr10	28317535	28317768	15	4	0.289517	0.0891867
chr3	101379729	101379972	15	4	0.277603	0.0855165
chr15	52017111	52017318	15	4	0.325882	0.100389
chr17	49024340	49024551	46	25	0.980425	0.615536
chr1	52557965	52558234	13	3	0.217335	0.0579382
chr13	67315726	67316039	13	3	0.186783	0.0497935
chr2	115684912	115685167	13	3	0.229267	0.0611191
chr6	59210175	59210458	13	3	0.206584	0.055072
chr7	127980753	127980958	11	2	0.241311	0.0506842
chr1	36747859	36748160	11	2	0.164348	0.0345191
chr16	72225240	72225531	11	2	0.169996	0.0357053
chr18	23336402	23336605	11	2	0.243689	0.0511835
chr8	48180630	48180838	11	2	0.237831	0.0499531
chr14	112112319	112112530	11	2	0.234449	0.0492429
chr18	46956636	46956923	11	2	0.172365	0.036203
chr16	72178861	72179150	11	2	0.171172	0.0359524
chr13	41344372	41345004	29	13	0.206357	0.106862
chr2	60587465	60587797	26	11	0.352188	0.172128
chrX	62604224	62604430	26	11	0.567604	0.27741
chr3	27762008	27762446	36	18	0.36963	0.213498
chr10	128113761	128114061	18	6	0.26983	0.103903
chr13	67245816	67246149	18	6	0.24309	0.0936059
chr7	99874666	99875464	62	38	0.349404	0.247387
chr15	93327989	93328949	53	31	0.248281	0.167759
chr11	99326197	99326418	30	14	0.610475	0.329103
chr6	92858130	92859031	58	35	0.289496	0.201808
chr4	28897480	28897826	21	8	0.272949	0.120119
chr3	104736257	104736981	41	22	0.254674	0.157863
chr2	134418653	134419204	41	22	0.334635	0.207428
chr12	8302365	8302666	16	5	0.239052	0.0862978
chr13	94184560	94184858	16	5	0.241459	0.0871666
chr4	81931795	81932094	16	5	0.240651	0.086875
chr6	15757744	15758251	38	20	0.337066	0.204936
chr3	104741458	104742056	42	23	0.315854	0.199813
chr2	69862813	69863792	65	41	0.298586	0.217569
chr3	150292478	150292704	76	50	1.51232	1.14936
chr1	152955258	152955484	242	195	4.81555	4.48252
chr5	60910504	60910714	28	13	0.599622	0.321603
chr2	104264099	104264391	14	4	0.215618	0.0711661
chr7	84435488	84435707	14	4	0.28749	0.0948882
chr12	72070264	72070583	14	4	0.197368	0.0651427
chr3	130992279	130992569	14	4	0.217105	0.0716569
chr16	48890608	48890885	14	4	0.227294	0.0750199
chr19	29787705	29787996	14	4	0.216359	0.0714107
chr17	10530228	10530468	14	4	0.262335	0.0865854
chr1	132948090	132949362	94	65	0.332338	0.265474
chr12	97027551	97028265	43	24	0.270838	0.174626
chr6	15755211	15756314	77	51	0.313945	0.24021
chr1	165927666	165927961	25	11	0.381116	0.193717
chr2	106724029	106724381	25	11	0.319401	0.162348
chr10	5075373	5075820	57	35	0.573464	0.406777
chr4	97812028	97812484	32	16	0.315591	0.182285
chr3	146389974	146390276	12	3	0.178695	0.0516072
chr16	72286638	72286902	12	3	0.204417	0.0590355
chr8	36527984	36528278	12	3	0.183558	0.0530115
chr18	14138224	14138520	12	3	0.182318	0.0526533
chr3	107907129	107907367	12	3	0.226748	0.0654848
chr6	90814675	90814958	12	3	0.190693	0.055072
chr10	29025425	29025940	44	25	0.384224	0.252191
chr9	78950844	78951061	337	283	6.98408	6.77521
chr14	74001263	74001523	10	2	0.172968	0.0399625
chr17	12520547	12520839	10	2	0.154013	0.0355831
chr15	12124744	12124968	10	2	0.200766	0.0463851
chr6	92871211	92871516	17	6	0.250662	0.102199
chr9	23027100	23027404	17	6	0.251486	0.102535
chr5	58525744	58526020	17	6	0.276999	0.112938

## Sheet: limb-specific TSTRs
chr	start	end	sum_limb	sum_heart	RPKM_limb	RPKM_heart
chr2	33570063	33571827	797	0	2.34723	0
chr13	21810036	21812206	1379	336	3.30142	0.696335
chr1	173041574	173042001	1002	199	12.1909	2.09587
chr8	41043733	41046023	550	4	1.24774	0.00785531
chr11	68875619	68876638	1235	362	6.29635	1.59762
chr11	68886966	68887578	1069	280	9.07449	2.05753
chr6	51121135	51122738	571	69	1.85054	0.193577
chr11	62559266	62559612	660	119	9.90978	1.54671
chr18	9573100	9573312	1843	912	45.1633	19.3463
chr11	68923992	68924293	762	233	13.1518	3.4812
chr8	41046047	41047756	290	2	0.88156	0.00526292
chr14	51708350	51709537	568	140	2.48596	0.530416
chr2	99023285	99023495	2080	1197	51.4565	25.6338
chr8	89876667	89878317	227	0	0.714723	0
chr10	43297632	43298867	246	12	1.03482	0.0436972
chr11	48637203	48637516	1620	901	26.8885	12.9455
chr16	86958298	86958505	1862	1090	46.731	23.6807
chr2	33560040	33561733	206	0	0.63213	0
chr2	33557232	33558494	195	1	0.802734	0.00356352
chr5	125889154	125889471	734	296	12.0291	4.19925
chr18	58382094	58383570	362	76	1.27414	0.231561
chr13	21325889	21326347	390	92	4.4238	0.903361
chr9	41758741	41760367	225	15	0.718883	0.0414868
chr2	33568777	33570158	178	0	0.669611	0
chr13	56062849	56064540	167	0	0.513061	0
chr3	74785997	74786362	2095	1357	29.8186	16.7196
chr1	134930558	134930999	388	108	4.57077	1.10135
chr2	33558573	33560111	146	0	0.493165	0
chr1	113751889	113755168	828	416	1.31185	0.570546
chr12	37906234	37907080	140	0	0.859714	0
chr13	22011071	22011381	821	417	13.7587	6.04941
chr1	165288461	165289820	132	1	0.504604	0.00330917
chr6	30660258	30660632	129	0	1.7919	0
chr10	105467950	105468162	4328	3381	106.059	71.7213
chr12	60141447	60142239	400	144	2.6238	0.817667
chr3	11787336	11787552	282	75	6.78253	1.56152
chr4	106582522	106583981	207	37	0.737074	0.114047
chr11	68937736	68938137	396	146	5.13035	1.63737
chr3	37735662	37736952	177	27	0.71282	0.0941267
chr10	87149774	87149989	279	83	6.74158	1.73612
chr3	81018750	81020283	136	11	0.460885	0.0322693
chr13	23854384	23855497	264	75	1.23227	0.303044
chr13	21371564	21371865	264	77	4.55652	1.15044
chr13	21807002	21807626	194	43	1.61515	0.309901
chr2	110198513	110199209	108	4	0.80614	0.0258458
chr6	30659103	30660106	99	1	0.512779	0.00448372
chr14	25801409	25802239	96	0	0.600882	0
chr3	29848006	29849395	185	39	0.691936	0.12627
chrX	108499627	108501344	225	61	0.680782	0.159771
chr7	105963901	105964249	190	43	2.83642	0.555684
chr1	88399661	88400686	162	29	0.821083	0.127237
chr4	83917131	83918205	130	15	0.628833	0.0628096
chr6	51123095	51124479	159	29	0.596839	0.0942325
chr2	110199885	110200502	107	6	0.900938	0.0437326
chr13	22016489	22016898	230	68	2.92146	0.747695
chr15	102591097	102591397	87	0	1.50659	0
chr11	3166726	3167860	159	35	0.728417	0.138801
chr1	88428172	88429304	192	54	0.881152	0.214529
chr3	99158592	99159358	78	0	0.529008	0
chr15	50481600	50483127	113	15	0.384446	0.0441765
chr4	58691295	58692678	77	1	0.289244	0.00325175
chr16	73889715	73890824	116	17	0.543404	0.0689376
chr6	51130345	51131266	73	0	0.411774	0
chr9	79608914	79609216	109	15	1.87506	0.223369
chr15	50484182	50485165	94	9	0.496787	0.0411745
chr11	15628158	15628371	118	20	2.87805	0.422269
chr1	88400752	88402154	136	29	0.50395	0.0930227
chr5	38210258	38211390	78	3	0.357968	0.0119183
chr3	96132460	96132781	246	94	3.98131	1.31693
chr1	113750436	113751986	302	131	1.01221	0.380083
chr14	115440620	115440969	138	31	2.05423	0.399462
chr11	68855330	68855633	446	236	7.64695	3.50274
chr14	111144489	111145577	72	2	0.343795	0.00826685
chr8	27384178	27384746	66	0	0.603659	0
chr1	74863121	74863405	129	28	2.35976	0.443383
chr7	90020126	90021086	190	63	1.0282	0.295127
chr1	165289804	165290814	70	2	0.360058	0.00890528
chr12	37908757	37909574	64	0	0.406962	0
chr9	41745784	41746817	64	0	0.321866	0
chr11	76487948	76489232	64	0	0.258947	0
chr12	63542574	63542792	195	67	4.64702	1.38216
chr16	73891093	73891828	106	18	0.749229	0.110135
chr4	58444109	58444503	71	3	0.936178	0.0342424
chr18	73752589	73754447	354	175	0.989814	0.423576
chr1	88383392	88384069	185	62	1.41964	0.411853
chr4	135312431	135312642	261	111	6.4262	2.36581
chr2	169435749	169436700	61	0	0.333231	0
chr11	98901238	98901737	79	7	0.822475	0.0630865
chr3	6109803	6110648	60	0	0.368885	0
chr4	142007971	142009210	71	4	0.297703	0.0145187
chr2	26933281	26934404	90	12	0.41635	0.0480552
chr12	34651750	34653079	96	15	0.375269	0.0507581
chr9	43026784	43027736	114	24	0.622105	0.113374
chr12	34657076	34658541	133	35	0.471639	0.107441
chr9	88377673	88378885	103	20	0.4415	0.0742107
chr12	17661391	17661617	59	1	1.35625	0.019899
chr5	81315246	81315470	396	214	9.18424	4.2964
chr3	6107643	6108657	64	3	0.327898	0.0133052
chrX	108498238	108499471	134	37	0.564596	0.134951
chr1	165291448	165292594	55	0	0.24933	0
chr8	111228736	111230074	114	27	0.442634	0.09075
chr3	6108685	6109346	53	0	0.416553	0
chr3	81021497	81022307	66	5	0.423307	0.0277603
chr13	21360065	21360427	133	39	1.90871	0.484501
chr15	74198235	74198542	91	17	1.53992	0.249029
chr4	58445508	58445932	53	1	0.649391	0.0106065
chr1	195331649	195332334	50	0	0.379206	0
chr16	34551768	34552973	133	41	0.573404	0.153016
chr3	6112868	6114086	52	1	0.221795	0.00369226
chr16	73888141	73889416	96	21	0.391162	0.074071
chr4	142026691	142027775	82	14	0.392989	0.0580815
chr11	97658365	97658654	88	17	1.58191	0.264539
chr13	28542895	28544332	88	17	0.318143	0.0532024
chr6	91566876	91567367	53	2	0.560777	0.0183184
chr16	34550459	34551827	137	45	0.520272	0.147933
chr11	62415494	62416316	143	49	0.903775	0.268079
chr15	50483065	50484119	90	19	0.443607	0.0810685
chr6	65658344	65659501	88	18	0.395135	0.0699646
chr4	81832932	81833151	197	84	4.67324	1.72494
chr18	76949866	76950607	46	0	0.322505	0
chr13	28545555	28547037	137	46	0.480251	0.139588
chr1	113749269	113750455	170	67	0.744664	0.254056
chr1	113745813	113747034	200	88	0.850963	0.32412
chr16	34537205	34538783	151	56	0.497126	0.159595
chr5	114242577	114243358	47	1	0.312639	0.00575822
chr16	63903727	63903952	131	44	3.02472	0.879446
chr12	25784530	25785809	172	70	0.698641	0.246131
chr10	83403994	83404198	57	5	1.45158	0.110225
chr4	108233535	108234534	373	216	1.93972	0.97236
chr13	81021542	81022456	122	39	0.693441	0.191892
chr6	51131398	51131836	43	0	0.510024	0
chr19	42858638	42859521	43	0	0.25299	0
chr3	6119804	6120847	45	1	0.224143	0.00431176
chr7	80751413	80752379	96	25	0.516286	0.116386
chr12	34654488	34655814	94	24	0.368282	0.0813967
chr3	66770917	66772124	47	2	0.202296	0.00745181
chr9	41743188	41743880	47	2	0.352848	0.0129976
chr6	66494666	66495780	488	311	2.27578	1.25549
chr2	33562289	33563042	41	0	0.282869	0
chr12	34655832	34656581	91	23	0.631184	0.138097
chr8	32260344	32260679	127	44	1.9695	0.590673
chr10	90644528	90645432	83	19	0.476986	0.0945201
chr2	102288183	102289067	56	6	0.329103	0.0305238
chr5	81448661	81449018	75	15	1.09141	0.188957
chr10	22820401	22821567	73	14	0.325252	0.0539969
chrX	102542107	102543277	62	9	0.275297	0.0345936
chr13	21946982	21947283	952	705	16.4311	10.5332
chr1	17653357	17654452	84	21	0.39853	0.086247
chr18	24165742	24166915	105	33	0.465037	0.126519
chr5	35917737	35918179	82	20	0.963802	0.203492
chr18	69849371	69850731	89	24	0.339975	0.0793618
chr3	122238802	122240372	138	54	0.456642	0.15468
chr4	141986743	141987782	48	4	0.240006	0.0173134
chr14	115203675	115204306	55	7	0.452824	0.0498893
chr1	17640337	17641283	57	8	0.313026	0.038031
chr6	30653452	30654119	37	0	0.288185	0
chr6	51009484	51009829	37	0	0.557159	0
chr6	51128999	51129520	37	0	0.368944	0
chr2	110196396	110196988	37	0	0.324695	0
chr6	51134777	51135514	37	0	0.260814	0
chr10	115920293	115921817	148	61	0.504514	0.180005
chr2	154877404	154878305	45	3	0.259468	0.0149739
chr11	48632027	48632350	110	37	1.76924	0.515155
chr7	106508025	106508779	52	6	0.358285	0.0357865
chr19	43464417	43465243	39	1	0.24529	0.00544451
chr1	17654863	17655838	76	18	0.404953	0.0830246
chr6	51008100	51009065	36	0	0.193808	0
chr3	130809037	130809529	49	5	0.517401	0.0457029
chr4	141998216	141999197	49	5	0.259492	0.0229213
chr18	22501396	22502536	60	10	0.273428	0.0394488
chr2	67426537	67427777	68	14	0.284894	0.0507745
chr9	85740827	85742210	83	22	0.311783	0.0715384
chr2	169436932	169437658	41	2	0.293389	0.0123889
chr16	34535176	34536207	67	14	0.337608	0.0610672
chr8	111234574	111235641	65	13	0.316479	0.0547921
chr1	16088158	16089404	135	55	0.562875	0.198511
chr4	131740475	131740789	113	41	1.86958	0.58721
chr4	108032970	108033420	56	9	0.646505	0.0899433
chr12	34653210	34654567	88	26	0.336898	0.0861653
chr5	120259554	120260850	88	26	0.352756	0.0902209
chr12	34641036	34642268	93	29	0.392165	0.105859
chr16	34545693	34547274	136	56	0.446893	0.159292
chr9	16302073	16303219	101	34	0.45786	0.133424
chr1	140744574	140745097	39	2	0.3874	0.0171976
chrX	22148148	22148381	71	17	1.58306	0.328119
chr7	3659458	3660868	201	102	0.740582	0.325327
chr14	20805700	20806803	65	14	0.30615	0.057081
chr10	115853049	115853565	57	10	0.57388	0.0871544
chr17	92645405	92645618	36	1	0.87805	0.0211135
chr14	29590563	29590883	33	0	0.535747	0
chr6	50956384	50956864	33	0	0.357165	0
chr10	125455479	125456254	33	0	0.221212	0
chr1	88338257	88339246	98	33	0.514785	0.150057
chr17	17628298	17628798	38	2	0.39483	0.0179887
chr10	26095815	26096530	58	11	0.421423	0.0691872
chr17	84865691	84866290	45	5	0.390285	0.037539
chr8	24331773	24332649	116	45	0.687939	0.231019
chrX	68814142	68814963	78	22	0.493569	0.120509
chr8	122753067	122754230	95	32	0.424365	0.12374
chr10	43197484	43198808	137	59	0.537562	0.200402
chr9	41760513	41761702	42	4	0.183512	0.0151292
chr15	50485580	50486046	44	5	0.490527	0.0482529
chr9	41744143	41744651	34	1	0.347705	0.00885269
chr18	63716722	63716929	31	0	0.778014	0
chr11	96130312	96130849	31	0	0.299905	0
chr9	41758028	41758838	39	3	0.250136	0.0166562
chr16	34569182	34570589	128	54	0.47262	0.172599
chr3	6114819	6115612	36	2	0.235844	0.0113422
chr1	12681739	12682178	36	2	0.426024	0.0204882
chr2	78491108	78492272	56	11	0.249937	0.042499
chr14	25799072	25799382	30	0	0.502754	0
chr4	34748234	34750197	426	284	1.12742	0.650634
chr15	25290494	25291644	49	8	0.221358	0.0312846
chrX	141879627	141880773	57	12	0.258396	0.0470907
chr4	70071705	70072342	40	4	0.326225	0.0282397
chr18	55784105	55785185	40	4	0.192412	0.0166562
chr13	91065283	91066645	152	72	0.579779	0.237736
chr13	21262059	21262377	173	87	2.82628	1.23036
chr6	50933805	50934340	29	0	0.281605	0
chr16	34547274	34548667	91	32	0.33938	0.103309
chr11	85657372	85658254	39	4	0.229716	0.0203953
chr2	15394995	15395216	145	68	3.40857	1.38374
chr3	41428206	41429539	89	31	0.346861	0.104585
chr14	115202348	115203112	65	17	0.441994	0.100068
chr7	148244359	148244747	41	5	0.54897	0.0579532
chr3	96301728	96302037	251	147	4.21999	2.13943
chr13	60274071	60274540	45	7	0.498466	0.0671219
chr8	77632252	77632990	80	26	0.563157	0.158437
chr18	22499835	22500992	78	25	0.350233	0.097173
chr1	94687306	94687758	33	2	0.37929	0.019899
chr4	3754225	3755297	114	48	0.552467	0.201366
chr13	112213979	112215051	136	63	0.659083	0.264292
chr5	41571027	41571386	1170	943	16.9312	11.8129
chr6	50934780	50935155	30	1	0.41561	0.0119924
chr1	113747167	113747840	74	23	0.571232	0.153692
chr5	75546121	75547109	42	6	0.220845	0.0273107
chr4	141995106	141996082	35	3	0.186301	0.0138233
chr19	43471797	43472366	27	0	0.246517	0
chr1	75782353	75782843	27	0	0.286262	0
chr12	34660862	34662102	82	28	0.343549	0.101549
chr5	52538700	52539325	149	73	1.23852	0.525269
chr7	117009520	117009728	32	2	0.79925	0.043242
chr1	113736224	113737537	105	43	0.415452	0.14728
chr1	88339177	88340217	91	34	0.454574	0.147023
chr16	34564488	34565741	78	26	0.3234	0.0933171
chr12	34659809	34660608	57	14	0.370616	0.0787989
chr3	81022606	81023341	41	6	0.289796	0.0367116
chr16	34571435	34572721	81	28	0.32722	0.0979165
chr1	113727319	113728650	89	33	0.347383	0.1115
chr12	34662023	34663303	64	18	0.259756	0.0632414
chr9	16304822	16306046	64	18	0.271641	0.0661348
chrX	49623611	49624857	72	23	0.3002	0.0830135
chr10	98089847	98090080	31	2	0.691197	0.0386023
chr8	48674711	48674956	31	2	0.657343	0.0367116
chr11	69231168	69232094	70	22	0.39272	0.106844
chr8	24329542	24330737	78	27	0.339096	0.10161
chr8	111230111	111230476	33	3	0.469696	0.036963
chr14	111145486	111145861	25	0	0.346342	0
chr7	143998904	143999120	25	0	0.601288	0
chr12	34649844	34651113	98	40	0.4012	0.141755
chr14	115448152	115449725	402	276	1.32768	0.789077
chr10	45095670	45096204	55	14	0.535079	0.117903
chr13	23845617	23845946	37	5	0.584254	0.068346
chr16	34543219	34544540	102	43	0.401138	0.146388
chr3	81024926	81026046	53	13	0.245841	0.0521993
chr18	22497779	22498831	53	13	0.261732	0.0555733
chr17	27105759	27106973	85	32	0.363744	0.118541
chr17	88012875	88013395	51	12	0.509522	0.103781
chr12	12941189	12942141	51	12	0.27831	0.056687
chr8	88144066	88144632	58	16	0.532363	0.127128
chr18	38540026	38540379	24	0	0.35321	0
chr9	37332212	37333481	98	41	0.4012	0.145299
chr9	43028515	43029234	87	34	0.628618	0.212662
chr1	163807024	163807987	66	21	0.356052	0.0980691
chr13	21332794	21333118	121	57	1.94016	0.791168
chr8	126393731	126393982	29	2	0.600234	0.035834
chr16	34544594	34545780	99	42	0.433657	0.159259
chr11	58763223	58763804	50	12	0.447085	0.0928847
chr4	43887719	43888296	38	6	0.34214	0.0467643
chr16	34526193	34527377	74	26	0.324695	0.0987553
chr5	86494780	86495303	40	7	0.397333	0.0601915
chr15	43537783	43538717	57	16	0.317047	0.0770393
chr16	34556726	34557932	100	43	0.430773	0.160347
chr11	61298323	61298723	26	1	0.337683	0.0112429
chr2	30614186	30614590	31	3	0.398636	0.0333948
chr11	44429841	44430648	67	22	0.431318	0.122599
chr16	34552879	34554325	138	70	0.4958	0.217705
chr15	43534020	43534983	65	21	0.350658	0.0980691
chr13	112212545	112213871	78	29	0.305596	0.0983543
chr7	11071383	11072207	58	17	0.365676	0.0927813
chr2	67409439	67410733	90	37	0.36133	0.12859
chr2	67444995	67445766	56	16	0.377337	0.0933264
chr2	78489815	78490426	45	10	0.38262	0.0736034
chr17	41425316	41425533	100	44	2.39407	0.911868
chr12	37591060	37591353	22	0	0.390078	0
chr1	17655914	17656590	48	12	0.368885	0.0798314
chr2	67403809	67404744	75	28	0.416721	0.134675
chr1	155301698	155302544	122	60	0.749179	0.318948
chr10	82833510	82833860	34	5	0.504669	0.0642452
chr3	29846896	29847927	55	16	0.277141	0.0697911
chr10	90721404	90721748	168	94	2.53715	1.22888
chr5	75544522	75544999	27	2	0.294064	0.018856
chr16	13106919	13107187	42	9	0.814162	0.151024
chr1	194669853	194670512	38	7	0.299567	0.0477696
chr1	156930886	156931622	40	8	0.282344	0.0488822
chr3	46244199	46245505	179	103	0.712043	0.354677
chr7	105497358	105498571	61	20	0.261255	0.0741495
chr3	80487462	80487814	21	0	0.309937	0
chr8	88148617	88148937	47	12	0.763034	0.168644
chr18	73754358	73755651	156	86	0.62679	0.299115
chr3	145269706	145270082	31	4	0.428322	0.0478422
chr9	59138612	59139217	35	6	0.300545	0.0446
chr16	34529212	34530200	81	33	0.425916	0.150209
chr4	141991775	141992490	37	7	0.268839	0.0440282
chr8	87179324	87179671	37	7	0.553947	0.0907209
chr2	152561454	152561862	87	37	1.10778	0.407831
chrX	77460300	77460510	103	48	2.54809	1.02792
chr3	96069373	96070582	110	53	0.472675	0.197146
chr7	13899207	13900133	55	17	0.308566	0.0825614
chr9	61266646	61267575	48	13	0.268424	0.0629313
chr4	24534582	24535520	60	20	0.332311	0.0958884
chr8	77652543	77653363	60	20	0.380131	0.109687
chr14	19099291	19099740	323	221	3.73725	2.21353
chrX	102525763	102526257	23	1	0.241878	0.00910358
chr2	154878473	154878805	20	0	0.312959	0
chr2	137154814	137155178	20	0	0.285447	0
chr16	44666312	44666654	20	0	0.303809	0
chr2	33564686	33564967	20	0	0.36976	0
chr3	6110991	6111287	20	0	0.351022	0
chr14	29608564	29608871	20	0	0.338445	0
chr15	75446501	75446900	30	4	0.390611	0.0450844
chr13	28545027	28545637	42	10	0.357697	0.073724
chrX	132506007	132506419	32	5	0.403505	0.0545773
chr4	142025312	142025719	32	5	0.408462	0.0552477
chr13	22257546	22257751	38	8	0.962999	0.175499
chr12	80397396	80398016	38	8	0.318411	0.058028
chr2	67457371	67458276	72	28	0.413314	0.139139
chr9	8993124	8993717	49	14	0.429277	0.106173
chr4	141957770	141958221	25	2	0.287978	0.0199431
chr19	14519778	14520855	64	23	0.308717	0.0960398
chr10	18051827	18052967	81	34	0.369127	0.134126
chr10	40005690	40006818	91	41	0.41911	0.163461
chr9	16294358	16295751	120	62	0.447534	0.200161
chr5	38218279	38218597	19	0	0.310401	0
chr8	42615323	42615624	19	0	0.327932	0
chr4	141952363	141952668	19	0	0.323631	0
chr2	33566679	33567026	19	0	0.284459	0
chr9	22080246	22080958	86	38	0.627501	0.240017
chrX	53836921	53838162	96	45	0.401879	0.163072
chr7	112875662	112877236	153	87	0.50499	0.248573
chr6	136419060	136419354	58	20	1.02489	0.30593
chrX	42435301	42435532	2265	2009	50.9392	39.1117
chr1	165173883	165174252	24	2	0.337894	0.0243749
chr16	34530425	34531245	81	35	0.513177	0.191952
chr10	18039229	18040649	115	59	0.420732	0.186854
chr3	19121477	19122727	147	83	0.610947	0.298612
chr1	88384946	88385639	98	47	0.734664	0.305003
chr10	122422993	122424133	120	63	0.546855	0.248528
chr14	57677620	57677964	21	1	0.317144	0.0130732
chr2	136942526	136942922	28	4	0.367332	0.0454259
chr4	154105895	154106183	18	0	0.324695	0
chr5	128188094	128188392	18	0	0.3138	0
chr6	13106311	13106627	18	0	0.295925	0
chr17	27691554	27692216	52	17	0.408076	0.115486
chr6	87359159	87359399	36	8	0.779269	0.149906
chr3	30500175	30500481	151	87	2.56361	1.27861
chr10	98723302	98724411	115	60	0.538719	0.243309
chr8	24327442	24328370	53	18	0.296704	0.0872295
chr8	26686471	26687182	41	11	0.299578	0.0695764
chr5	31190466	31190772	154	90	2.61454	1.3227
chr9	7210302	7211775	268	182	0.94521	0.555658
chr2	72313611	72314011	25	3	0.324695	0.0337288
chrX	132778650	132779261	56	20	0.476149	0.147207
chr1	113739614	113740255	51	17	0.413341	0.11927
chr12	110963430	110964434	174	106	0.900351	0.4748
chr3	66772481	66772779	20	1	0.348666	0.0150912
chr5	115940340	115940818	225	147	2.4454	1.38302
chr15	43541232	43541742	27	4	0.275036	0.0352719
chr15	88489973	88490227	152	89	3.10889	1.57578
chr11	58761710	58762123	44	13	0.553476	0.141557
chr16	14710622	14711952	123	67	0.480452	0.226549
chr12	34638574	34639217	33	7	0.266624	0.0489583
chr10	96775854	96776296	33	7	0.387871	0.0712221
chr18	58384139	58384528	31	6	0.414007	0.069365
chr14	25792390	25792685	17	0	0.29938	0
chr3	99160001	99160295	17	0	0.300398	0
chr1	75829818	75830183	17	0	0.241965	0
chr1	94680758	94681060	17	0	0.292441	0
chr12	37624673	37624969	17	0	0.298369	0
chr12	110023777	110024921	74	32	0.336048	0.125795
chrX	132509947	132510760	49	16	0.313113	0.0885051
chr10	96086243	96087694	149	87	0.533476	0.269644
chr1	17663836	17664113	22	2	0.412609	0.0324705
chr11	99069193	99070016	69	29	0.435557	0.158466
chr17	49423060	49423269	69	29	1.71514	0.624009
chr13	81036454	81036774	24	3	0.389634	0.0421609
chr13	15822704	15823040	24	3	0.37108	0.0401533
chr1	167979179	167979497	24	3	0.392085	0.0424261
chr6	40435609	40436137	61	24	0.600195	0.204417
chr1	17633295	17633835	36	9	0.346342	0.0749528
chr18	69850637	69851237	36	9	0.311708	0.0674575
chr13	21351621	21351916	53	19	0.933362	0.289648
chr7	149745938	149746292	19	1	0.278834	0.0127039
chr4	141966504	141966789	19	1	0.346342	0.0157795
chrX	147603993	147604514	26	4	0.259258	0.0345272
chr10	18057639	18057979	28	5	0.427834	0.0661348
chr16	34568095	34569099	87	42	0.450175	0.188128
chr12	110941076	110942384	105	55	0.41704	0.189101
chr19	14521638	14522260	59	23	0.492785	0.166294
chr1	124499436	124499675	893	741	19.4111	13.9431
chr11	11945029	11946188	113	61	0.506514	0.236693
chr2	75263359	75263653	16	0	0.282728	0
chr8	33871481	33871760	16	0	0.297928	0
chr14	25800081	25800395	16	0	0.26472	0
chr16	44621242	44621610	16	0	0.225875	0
chr12	105707583	105707878	16	0	0.28177	0
chr15	43535515	43536688	65	27	0.28788	0.103515
chr12	110956084	110956925	259	178	1.59993	0.951838
chr3	57644472	57645522	95	48	0.470035	0.205585
chr6	142352729	142353295	158	96	1.45023	0.76277
chr11	11966086	11967359	85	41	0.346886	0.144842
chr16	44616762	44617089	21	2	0.333632	0.0275056
chr7	98066352	98066701	21	2	0.312601	0.0257717
chr9	90021086	90021444	72	32	1.04483	0.401981
chr9	16297174	16298268	107	57	0.508116	0.234313
chrX	93770380	93771017	69	30	0.562737	0.211797
chr1	31007169	31008251	66	28	0.316893	0.116378
chr2	117013472	117014876	124	70	0.458829	0.224218
chr2	31829407	31829803	47	16	0.616593	0.181704
chr16	96200253	96201177	58	23	0.326101	0.111942
chr2	67431863	67432985	50	18	0.231512	0.0721471
chr10	21435920	21436143	25	4	0.582413	0.0806667
chr8	126169606	126169927	40	12	0.647368	0.168118
chr4	58566926	58567220	18	1	0.318069	0.0152965
chr1	75996410	75996705	18	1	0.316991	0.0152446
chr16	44635263	44635540	18	1	0.337589	0.0162353
chr11	58115442	58115750	29	6	0.489152	0.0876071
chr3	5577734	5578325	53	20	0.465891	0.152188
chr19	45133211	45133528	53	20	0.868586	0.283733
chr18	24163991	24165005	56	22	0.28691	0.0975717
chr10	29909039	29910175	59	24	0.269817	0.0950106
chr14	22811278	22811552	15	0	0.284405	0
chr11	85738871	85739148	15	0	0.281325	0
chr6	53764841	53765075	15	0	0.333021	0
chr5	51441365	51441568	15	0	0.383876	0
chr16	54991059	54991345	15	0	0.272472	0
chr1	75769140	75769435	15	0	0.264159	0
chr4	141936401	141936692	15	0	0.26779	0
chr18	69851643	69851941	15	0	0.2615	0
chr5	100847661	100848945	137	81	0.554309	0.2837
chr5	31857918	31858241	51	19	0.820283	0.264539
chr3	122240734	122241417	72	33	0.547656	0.217286
chrX	99314138	99314428	20	2	0.358285	0.0310149
chr1	165169761	165170080	20	2	0.325713	0.0281954
chrX	100225722	100226041	20	2	0.325713	0.0281954
chr7	105495820	105496455	34	9	0.278164	0.0637394
chr12	114070334	114070756	34	9	0.418565	0.0959111
chrX	71212812	71213230	32	8	0.397713	0.0860702
chr8	48793849	48794141	22	3	0.391414	0.0462038
chr10	117578356	117578683	22	3	0.349519	0.0412584
chr13	91557693	91557983	22	3	0.394113	0.0465224
chr17	80881868	80882393	30	7	0.296864	0.0599622
chr12	101424219	101424720	30	7	0.311085	0.0628347
chr13	65342205	65343399	77	37	0.335029	0.139359
chr12	104116787	104117337	58	24	0.54785	0.19624
chr16	44619831	44620154	17	1	0.273428	0.0139231
chr2	33521823	33522129	17	1	0.288618	0.0146966
chr2	50826659	50827016	17	1	0.247387	0.0125971
chr8	111226256	111226542	17	1	0.308801	0.0157244
chr8	10929163	10929522	17	1	0.246009	0.0125269
chr10	20671595	20671885	17	1	0.304542	0.0155075
chrX	146944902	146945434	71	33	0.693335	0.27896
chr12	110952053	110952969	100	54	0.567154	0.265117
chr13	86178538	86179523	50	19	0.263712	0.0867474
chr10	78522832	78523507	78	38	0.600326	0.253174
chr5	120252159	120253430	89	46	0.363781	0.162761
chrX	91662500	91663126	53	21	0.439843	0.150863
chr4	131429066	131429363	53	21	0.927076	0.317981
chr2	162763692	162765546	389	295	1.09002	0.715569
chr17	57028748	57030096	101	55	0.389249	0.18349
chr11	112172650	112172880	14	0	0.316225	0
chr8	110472403	110472696	14	0	0.248231	0
chr13	40810362	40810605	14	0	0.299308	0
chr3	9341570	9341841	14	0	0.268383	0
chr3	66543220	66543517	14	0	0.244888	0
chr15	50722871	50723164	14	0	0.248231	0
chr3	66503204	66503483	14	0	0.260687	0
chr12	120631053	120631340	14	0	0.253421	0
chr5	38989333	38989602	14	0	0.270378	0
chr15	96240400	96241623	131	78	0.556469	0.286818
chr9	18122003	18123086	171	110	0.820283	0.456776
chr9	88413830	88414580	69	32	0.477952	0.191879
chr16	34516131	34517094	48	18	0.258947	0.0840592
chr16	44622987	44623289	19	2	0.326846	0.0297826
chr9	89600025	89600326	19	2	0.327932	0.0298815
chr12	12942316	12942827	43	15	0.437163	0.132011
chr5	52534650	52535613	80	40	0.431579	0.186798
chr10	29885963	29886577	38	12	0.321522	0.0878925
chr5	54050435	54051409	70	33	0.373366	0.152368
chr9	16277629	16278687	70	33	0.343723	0.140271
chr5	125493318	125493631	21	3	0.348555	0.0431038
chr6	39206916	39207619	29	7	0.214308	0.0447798
chr10	116500984	116501298	29	7	0.479805	0.100255
chr4	32886081	32887207	49	19	0.226076	0.0758847
chr10	29884700	29885716	36	11	0.184079	0.0486898
chr3	85953422	85953733	23	4	0.384206	0.0578414
chr9	41685121	41685492	23	4	0.32207	0.048487
chr11	85051962	85052315	25	5	0.367927	0.0636992
chr11	17829001	17829960	55	23	0.297948	0.107857
chr14	19098231	19099327	305	224	1.44572	0.919129
chr14	115450753	115452287	394	302	1.33434	0.885361
chr3	81027335	81027639	16	1	0.273428	0.0147933
chr13	105308557	105308858	16	1	0.276153	0.0149408
chr14	25797960	25798311	16	1	0.236815	0.0128124
chr16	44643576	44643869	16	1	0.283693	0.0153487
chr1	75939291	75939587	16	1	0.280818	0.0151931
chr1	165847746	165848264	32	9	0.320934	0.0781361
chr9	16295757	16296962	91	49	0.392329	0.182872
chr13	58225669	58226794	99	55	0.457171	0.219861
chr1	93745063	93745345	13	0	0.239492	0
chrX	141877184	141877466	13	0	0.239492	0
chr8	111219853	111220157	13	0	0.22216	0
chr3	143131366	143131649	13	0	0.238645	0
chr4	58692662	58692953	13	0	0.232085	0
chr8	27389566	27389895	13	0	0.205279	0
chr8	24321447	24321736	13	0	0.233691	0
chr3	66189004	66189270	13	0	0.253897	0
chr10	119691899	119692175	13	0	0.244698	0
chr7	19881793	19882046	13	0	0.266943	0
chr3	55417254	55417550	13	0	0.228164	0
chr6	120721547	120721839	13	0	0.23129	0
chr8	110657875	110658151	13	0	0.244698	0
chr18	78340422	78340718	13	0	0.228164	0
chr9	41698965	41699865	66	31	0.380976	0.154902
chr19	12834793	12835674	66	31	0.389192	0.158243
chr19	29682233	29682531	18	2	0.3138	0.0301823
chr2	67406103	67407139	70	34	0.351022	0.14759
chr17	17963096	17963968	51	21	0.303843	0.108303
chr10	78524488	78524886	81	42	1.0573	0.474575
chr16	10411665	10411984	28	7	0.455999	0.0986839
chr11	49527783	49528442	40	14	0.315334	0.0955392
chr1	17641724	17642440	35	11	0.253952	0.0690905
chr1	135496961	135497255	20	3	0.35341	0.0458895
chr1	17649389	17649723	20	3	0.311085	0.0403937
chr10	29835590	29835900	26	6	0.43572	0.0870419
chr5	52537192	52538600	230	162	0.848636	0.51743
chr3	143849723	143850747	82	43	0.416016	0.188846
chr14	41717863	41719127	82	43	0.337026	0.152989
chr13	58230361	58231003	94	52	0.760657	0.364256
chr16	34514832	34515888	58	26	0.285338	0.110726
chrX	54646331	54646888	33	10	0.30779	0.0807391
chr9	16271493	16272722	68	33	0.287444	0.120754
chr6	47478269	47479743	150	96	0.528676	0.292895
chr6	63110115	63110324	38	13	0.944568	0.279728
chr10	119683715	119684043	15	1	0.237582	0.0137109
chr1	94682884	94683164	15	1	0.27831	0.0160613
chr2	133377427	133377715	15	1	0.27058	0.0156152
chr3	41429661	41430576	69	34	0.391764	0.167108
chr2	128963588	128964088	36	12	0.374049	0.107932
chr16	11755996	11756845	73	37	0.446695	0.19599
chr13	77178127	77179349	66	32	0.280588	0.117765
chr15	96540424	96541165	47	19	0.329515	0.115312
chr11	48667094	48667370	50	21	0.941146	0.342176
chr10	18066843	18067377	29	8	0.282132	0.0673733
chr3	96304076	96304373	29	8	0.507268	0.121136
chr8	87558676	87560113	129	80	0.466368	0.250364
chr3	107392945	107393241	12	0	0.210613	0
chr16	38246587	38246834	12	0	0.252395	0
chr6	13127805	13128062	12	0	0.242574	0
chr6	50988894	50989189	12	0	0.211327	0
chr12	105706476	105706728	12	0	0.247387	0
chr3	81020439	81020681	12	0	0.25761	0
chr6	13129882	13130165	12	0	0.220288	0
chr4	141965487	141965773	12	0	0.217977	0
chr7	143248489	143248743	12	0	0.245439	0
chr2	102286976	102287271	12	0	0.211327	0
chr1	4561497	4561789	12	0	0.213498	0
chr12	37915234	37915531	12	0	0.209904	0
chr3	99161360	99161661	12	0	0.207115	0
chr2	152565660	152565945	12	0	0.218742	0
chr17	27693126	27693498	39	14	0.54465	0.169248
chr2	69030988	69031232	39	14	0.830369	0.258034
chr4	106727876	106728185	39	14	0.655696	0.203755
chr3	85939594	85940867	74	38	0.301995	0.134244
chr5	77716928	77717250	17	2	0.274277	0.0279327
chr2	179713951	179714231	17	2	0.315418	0.0321226
chr4	141960199	141960555	17	2	0.248082	0.025265
chr3	66466460	66466812	17	2	0.250901	0.0255521
chr11	118882705	118883002	17	2	0.297364	0.0302839
chr15	101077375	101077638	17	2	0.335807	0.034199
chr5	88982217	88982519	17	2	0.292441	0.0297826
chr13	21286600	21286957	27	7	0.392909	0.0881797
chr2	67447960	67448384	27	7	0.330822	0.0742457
chr18	24179363	24180086	67	33	0.481429	0.205265
chr1	16089463	16090814	151	98	0.580654	0.326219
chr6	108775931	108777194	78	41	0.320839	0.145989
chr12	95482459	95482661	45	18	1.15733	0.400738
chr18	22496751	22497637	51	22	0.299042	0.111668
chr2	67478941	67479939	48	20	0.249866	0.0901236
chr6	66497382	66498031	48	20	0.384231	0.138588
chr7	75095486	75096450	48	20	0.258678	0.0933022
chr2	66780468	66780711	238	171	5.08823	3.16467
chr14	98185218	98185545	19	3	0.301858	0.0412584
chr10	18070571	18071032	32	10	0.360616	0.0975524
chr14	76295818	76296537	61	29	0.440755	0.181388
chr3	159194767	159195092	23	5	0.367655	0.0691872
chr13	43577166	43577485	23	5	0.37457	0.0704885
chr13	63608848	63609222	23	5	0.319486	0.0601225
chr8	26687634	26687989	23	5	0.336586	0.0633404
chr2	131087686	131088106	23	5	0.284495	0.0535377
chr4	74916609	74916996	23	5	0.308754	0.0581029
chr12	59864742	59864978	201	140	4.42466	2.66781
chr9	104310782	104311043	72	37	1.43314	0.637529
chr15	8999963	9000826	55	25	0.331091	0.130277
chr2	67434920	67435866	46	19	0.252617	0.0903236
chr16	21223853	21224932	49	21	0.235923	0.087526
chr6	14850490	14851273	35	12	0.232221	0.0689221
chr9	61758642	61760142	168	113	0.581854	0.338787
chr19	12836289	12837351	85	47	0.415806	0.199027
chr14	100684824	100685113	14	1	0.251667	0.0155611
chr14	56453530	56453819	14	1	0.251667	0.0155611
chr16	34565855	34566155	14	1	0.242439	0.0149906
chr18	24112178	24112438	14	1	0.279738	0.0172968
chr5	150440074	150440375	14	1	0.241634	0.0149408
chr5	119009814	119010101	14	1	0.253421	0.0156696
chrX	96394803	96395071	14	1	0.271387	0.0167805
chr10	18058904	18059465	38	14	0.351898	0.112229
chr2	67433252	67434203	56	26	0.305917	0.122951
chr9	55838445	55839315	41	16	0.244828	0.0827065
chr19	8882338	8882795	78	42	0.886696	0.413306
chr3	19025547	19026670	47	20	0.217427	0.080092
chr16	34548954	34549414	47	20	0.530806	0.195529
chr16	34541648	34542726	60	29	0.289154	0.120981
chr9	16253499	16254655	60	29	0.269643	0.112818
chr1	187027452	187027925	26	7	0.285567	0.0665543
chr10	125402815	125403114	11	0	0.191125	0
chr5	122305521	122305805	11	0	0.20122	0
chr13	56292528	56292803	11	0	0.207805	0
chr5	117728806	117729077	11	0	0.210872	0
chr12	57786396	57786695	11	0	0.191125	0
chrX	102536667	102536944	11	0	0.206305	0
chr10	78515004	78516197	79	43	0.344019	0.162094
chr13	93159107	93159635	36	13	0.354213	0.110726
chrX	49621254	49621587	16	2	0.249616	0.02701
chr18	22493770	22493983	16	2	0.390244	0.0422269
chr13	28533903	28534204	16	2	0.276153	0.0298815
chr12	37107249	37107591	16	2	0.243047	0.0262992
chr14	56471645	56471926	16	2	0.295808	0.0320083
chr13	114084667	114085062	24	6	0.315653	0.0683114
chr8	82206582	82207313	54	25	0.383771	0.153802
chr13	74045376	74045954	31	10	0.278631	0.0778056
chr9	20404416	20405420	101	60	0.522617	0.268755
chr11	11953889	11954227	39	15	0.599438	0.199578
chr5	120249871	120250423	42	17	0.395281	0.1385
chr4	28118443	28118805	22	5	0.315726	0.0621156
chr17	46996137	46996530	22	5	0.290821	0.0572159
chr18	14782192	14782508	18	3	0.295925	0.0426946
chr18	66617541	66617818	18	3	0.337589	0.0487058
chr9	82756252	82757401	93	54	0.420493	0.211355
chr1	135959515	135959856	20	4	0.3047	0.0527527
chr12	86795755	86796122	20	4	0.283113	0.0490154
chr8	24323798	24324121	20	4	0.32168	0.0556925
chr6	51119714	51120097	20	4	0.271286	0.0469678
chr10	53011156	53012339	148	98	0.64994	0.372546
chr11	21055213	21056440	69	36	0.292146	0.131946
chr2	67418794	67419182	34	12	0.455243	0.139088
chr5	122628333	122628705	29	9	0.404996	0.108802
chr3	90298974	90299932	77	42	0.417562	0.197162
chr8	46026933	46027859	62	31	0.347838	0.150553
chr11	11961212	11962391	94	55	0.4142	0.209791
chr5	120272643	120273903	66	34	0.272126	0.121352
chr1	174068253	174069215	66	34	0.356422	0.158944
chr17	27107284	27108589	86	49	0.342361	0.168859
chr9	16303414	16304683	78	43	0.319322	0.152386
chr4	88288647	88289210	43	18	0.396786	0.143782
chr12	34658598	34659156	27	8	0.251377	0.0644755
chr8	24333027	24333318	27	8	0.482022	0.123633
chr3	65778847	65779505	91	53	0.718475	0.362234
chr2	17960411	17961024	32	11	0.271197	0.0806996
chrX	132452799	132453081	13	1	0.239492	0.0159474
chr3	121746997	121747281	13	1	0.237805	0.0158351
chr6	53760056	53760292	13	1	0.286172	0.0190558
chr9	108371090	108371388	13	1	0.226633	0.0150912
chr14	25876082	25876380	13	1	0.226633	0.0150912
chr16	64859359	64860404	75	41	0.372856	0.176444
chr9	16266409	16267529	60	30	0.27831	0.12046
chr12	110959465	110960592	106	65	0.488628	0.259375
chr13	114107171	114107714	35	13	0.334861	0.107667
chr1	174067029	174068215	111	69	0.486222	0.26164
chr5	10706903	10707109	30	10	0.756572	0.218309
chr6	49164990	49165509	72	39	0.720711	0.337937
chr10	18072997	18073745	44	19	0.305596	0.114233
chr14	64162979	64164096	41	17	0.19069	0.0684439
chr11	115891048	115891456	23	6	0.292863	0.0661348
chr9	16220156	16220521	23	6	0.327364	0.073926
chr3	147217908	147218119	23	6	0.566293	0.127882
chr16	34558450	34558811	23	6	0.330991	0.0747451
chr2	67443300	67444362	54	26	0.264159	0.1101
chr8	111236638	111236887	10	0	0.20864	0
chr16	78577232	78577497	10	0	0.196043	0
chr10	127138648	127138928	10	0	0.18554	0
chr2	154879855	154880144	10	0	0.179762	0
chr5	150115615	150115909	10	0	0.176705	0
chr10	45572015	45572314	10	0	0.17375	0
chr6	13131392	13131625	10	0	0.222967	0
chr6	13108065	13108291	10	0	0.229873	0
chr11	112168827	112169123	10	0	0.175511	0
chr9	41081361	41081641	10	0	0.18554	0
chr14	47338186	47338471	10	0	0.182285	0
chr6	99617732	99618025	15	2	0.265962	0.0306974
chrX	96330992	96331334	15	2	0.227856	0.0262992
chr18	44539699	44539957	15	2	0.302042	0.0348618
chr2	78769240	78770461	104	64	0.442501	0.235724
chr9	7208725	7210340	263	198	0.846018	0.551355
chr8	35868204	35868572	28	9	0.395281	0.109985
chr3	66456908	66457245	17	3	0.262069	0.0400341
chr7	88490308	88490554	17	3	0.359013	0.0548435
chr4	3824449	3824725	17	3	0.31999	0.0488822
chr14	35317075	35317438	17	3	0.243298	0.0371667
chr12	87155100	87155349	17	3	0.354687	0.0541827
chr9	51808870	51809250	36	14	0.49217	0.165685
chr19	30103311	30104481	45	20	0.199813	0.0768746
chr14	76812687	76813525	59	30	0.365767	0.160996
chr2	129188519	129188734	84	49	2.02972	1.02494
chr16	34521111	34521464	34	13	0.50038	0.165618
chr10	18041044	18042110	60	31	0.292409	0.130781
chr18	79856373	79856582	37	15	0.919711	0.322763
chr12	28108703	28108942	24	7	0.521686	0.131716
chr13	55291102	55291633	29	10	0.283726	0.0846924
chr9	18123426	18123817	29	10	0.385316	0.115017
chr3	44173691	44173925	12	1	0.266417	0.0192187
chr14	76804207	76804543	12	1	0.18554	0.0133844
chr6	7621467	7621766	12	1	0.2085	0.0150407
chr4	154317080	154317379	12	1	0.2085	0.0150407
chr17	17631234	17631518	12	1	0.219512	0.0158351
chr11	33049282	33050358	69	38	0.333145	0.158822
chr7	88021423	88022197	69	38	0.463131	0.220791
chr11	120685951	120686851	47	22	0.271301	0.109931
chr9	16255196	16255715	32	12	0.320316	0.103981
chr12	110965779	110966223	35	14	0.409526	0.141803
chr10	94977014	94977507	41	18	0.432049	0.164197
chr18	24167352	24167653	27	9	0.466008	0.134467
chr13	73955542	73955874	20	5	0.312959	0.0677284
chr8	111224351	111224651	20	5	0.346342	0.0749528
chrX	65972870	65973207	20	5	0.308316	0.0667235
chr7	137305573	137305928	20	5	0.292683	0.0633404
chr18	80912193	80912470	14	2	0.26257	0.0324705
chr9	31907782	31908067	14	2	0.255199	0.0315591
chr17	57075131	57075444	14	2	0.23237	0.0287359
chr5	3688976	3689270	14	2	0.247387	0.030593
chr10	43443284	43443629	14	2	0.210817	0.0260705
chr5	121714993	121715294	18	4	0.310672	0.059763
chr4	149610308	149610637	18	4	0.284232	0.0546768
chr16	34519113	34519429	18	4	0.295925	0.0569262
chr12	34663509	34663827	16	3	0.26139	0.0424261
chr1	120953026	120953326	16	3	0.277073	0.0449717
chr10	120181589	120181887	16	3	0.278933	0.0452735
chr11	70847251	70847552	16	3	0.276153	0.0448223
chr10	110181658	110181959	16	3	0.276153	0.0448223
chr18	42502381	42502675	16	3	0.282728	0.0458895
chr10	78521786	78522524	67	37	0.471644	0.225468
chr6	47768282	47768575	30	11	0.531924	0.168836
chr1	33148332	33148729	25	8	0.327149	0.090623
chr14	115449748	115450782	220	164	1.10535	0.713284
chr16	34539640	34540238	36	15	0.31275	0.112805
chr12	110949144	110950001	121	80	0.733501	0.419805
chr5	77715723	77716894	60	32	0.266189	0.122894
chr9	16250094	16251335	68	38	0.284664	0.137705
chr11	48670117	48670564	263	202	3.05664	2.03228
chr2	174091116	174091703	53	27	0.469066	0.206854
chr16	34536283	34536628	28	10	0.421633	0.130353
chr18	80422728	80423057	28	10	0.442138	0.136692
chr17	84582763	84583131	23	7	0.324695	0.0855439
chr1	37956764	37957152	23	7	0.307959	0.0811344
chr11	76069652	76070664	57	30	0.292611	0.133315
chr5	100848861	100849446	61	33	0.541714	0.253686
chr12	110925859	110927021	277	215	1.23843	0.832092
chr13	94966244	94967340	50	25	0.237004	0.102581
chr13	49774850	49775278	31	12	0.376283	0.126089
chr5	120246624	120247633	103	66	0.530325	0.294166
chr10	122419338	122419959	103	66	0.861672	0.47796
chr13	77177072	77178152	54	28	0.259756	0.116593
chr6	53215280	53215506	79	47	1.816	0.935251
chr16	22241320	22242548	150	105	0.634584	0.38453
chr10	128315072	128315794	47	23	0.338187	0.143262
chr9	107546729	107547063	21	6	0.32664	0.0807874
chr1	72274084	72274367	21	6	0.385504	0.0953463
chr5	120258241	120259416	89	55	0.393503	0.210506
chr4	141923024	141923316	11	1	0.195707	0.0154013
chr3	101268534	101268809	11	1	0.207805	0.0163533
chrX	146911834	146912102	11	1	0.213233	0.0167805
chr2	13466631	13466898	11	1	0.214031	0.0168433
chrX	147606918	147607185	11	1	0.214031	0.0168433
chr7	25105154	25105418	11	1	0.216464	0.0170347
chr10	118634767	118635043	11	1	0.207052	0.0162941
chr16	44483929	44484158	11	1	0.249548	0.0196383
chr7	13480414	13480711	11	1	0.192412	0.015142
chr6	12034154	12034447	11	1	0.195039	0.0153487
chr1	80338044	80338287	11	1	0.23517	0.0185069
chr16	52210663	52211855	51	26	0.222275	0.0980926
chr12	110825125	110825844	44	21	0.317922	0.13135
chr1	136532154	136533322	55	29	0.244634	0.111659
chr4	141974735	141974999	19	5	0.373892	0.0851736
chr18	24180594	24181551	48	24	0.260571	0.112782
chr16	48368599	48368826	72	42	1.64779	0.832075
chr7	126994126	126995500	148	104	0.559592	0.340397
chr6	30644040	30644342	17	4	0.292441	0.0595651
chr13	96145419	96145773	17	4	0.249483	0.0508154
chr4	107340080	107340303	17	4	0.396041	0.0806667
chr4	83132897	83133196	17	4	0.295375	0.0601628
chr15	57966861	57967220	24	8	0.347307	0.100215
chr10	39978668	39978977	56	30	0.941512	0.436618
chr15	43536666	43536949	13	2	0.238645	0.0317821
chr13	60279161	60279480	13	2	0.211714	0.0281954
chr9	70441439	70441681	13	2	0.279077	0.0371667
chr2	67416150	67416483	13	2	0.202813	0.02701
chr13	104565178	104565440	13	2	0.257773	0.0343295
chr15	51613412	51613709	13	2	0.227396	0.0302839
chrX	54306218	54306453	13	2	0.28739	0.0382738
chr1	8065815	8066033	480	401	11.4388	8.27231
chr5	120247667	120248743	82	50	0.395911	0.208976
chr12	8800718	8801017	15	3	0.260625	0.0451221
chr8	111232220	111232465	15	3	0.318069	0.0550673
chr2	142728361	142728632	15	3	0.287553	0.0497841
chr5	112234738	112234974	15	3	0.330199	0.0571674
chr2	15004810	15005085	15	3	0.283371	0.04906
chr3	30720647	30721757	108	71	0.505472	0.287657
chr15	75911463	75912027	42	20	0.386871	0.159474
chr2	67407982	67409415	98	63	0.355284	0.197712
chr5	52539522	52540769	243	187	1.01236	0.674395
chr11	21051194	21051996	65	37	0.421051	0.207475
chr7	13896934	13897794	53	28	0.320165	0.146419
chr10	23507228	23507889	61	34	0.479429	0.231322
chr3	102823867	102824206	27	10	0.413771	0.13266
chr7	88914887	88915893	74	44	0.382147	0.196695
chr10	29912745	29913639	57	31	0.331233	0.155942
chr1	113735031	113735924	58	32	0.337421	0.161153
chr10	115917515	115918819	71	42	0.282863	0.144847
chr18	46657911	46659158	150	107	0.624915	0.385884
chr1	123445774	123447094	67	39	0.263692	0.132871
chr7	25291603	25291953	40	19	0.593729	0.244132
chr5	120250607	120251815	113	76	0.485968	0.282934
chr12	110022403	110022673	25	9	0.48103	0.149906
chr4	34739855	34741401	102	67	0.342757	0.194897
chr16	34527740	34528078	20	6	0.307404	0.0798314
chr9	16228142	16228471	20	6	0.315813	0.0820152
chr17	45861094	45861429	20	6	0.310157	0.0805463
chr6	6504974	6505805	51	27	0.318834	0.146117
chr4	32047662	32048755	55	30	0.26142	0.123435
chr13	18962079	18962878	44	22	0.28609	0.123827
chr1	188577936	188578851	48	25	0.272531	0.122873
chr7	69129796	69130506	56	31	0.409756	0.196355
chr11	105149242	105149589	18	5	0.269488	0.0648007
chr9	66797645	66797947	18	5	0.309643	0.0744564
chr17	56179255	56179685	41	20	0.495349	0.209171
chr18	80695373	80695578	10	1	0.253421	0.0219374
chr13	88759270	88759473	10	1	0.255918	0.0221535
chr13	114083320	114083620	10	1	0.173171	0.0149906
chr4	58219887	58220184	10	1	0.17492	0.015142
chr11	110388401	110388702	10	1	0.172596	0.0149408
chr2	67464121	67465267	65	38	0.294662	0.149121
chr17	23939337	23939855	38	18	0.38111	0.156272
chr18	14779776	14780526	38	18	0.26322	0.107932
chr6	6502816	6503906	70	42	0.333632	0.173285
chr11	11972538	11973814	57	32	0.232071	0.112782
chr8	111485684	111485988	16	4	0.273428	0.0591732
chrX	49625169	49625438	16	4	0.309004	0.0668724
chr4	18052823	18053951	53	29	0.244097	0.115619
chr15	90053567	90054465	35	16	0.202483	0.0801277
chr13	51251150	51251501	26	10	0.384824	0.128124
chr4	12057607	12057963	26	10	0.379419	0.126325
chr1	159014852	159015226	32	14	0.444503	0.168343
chr2	129992660	129993330	29	12	0.224864	0.0805463
chr10	40662899	40663196	12	2	0.209904	0.0302839
chr12	73903750	73903987	12	2	0.263044	0.0379508
chr13	108512943	108513201	12	2	0.241634	0.0348618
chr11	100573813	100574107	12	2	0.212046	0.030593
chr14	30779731	30780016	14	3	0.255199	0.0473386
chrX	67125539	67125819	14	3	0.259756	0.0481839
chr4	19501834	19502126	14	3	0.249081	0.0462038
chr10	22819372	22819678	14	3	0.237686	0.0440899
chr5	124171167	124171455	14	3	0.252541	0.0468455
chr11	70197939	70198183	14	3	0.298081	0.055293
chr7	36539624	36539915	14	3	0.249937	0.0463625
chr1	106409682	106409903	14	3	0.329103	0.0610475
chr1	64169081	64169758	62	36	0.475772	0.23914
chr5	42177155	42178167	58	33	0.297744	0.146647
chr15	25291594	25291953	21	7	0.303893	0.0876885
chr5	136592141	136592428	21	7	0.380131	0.109687
chr14	59819312	59819706	21	7	0.276898	0.0798989
chr16	52209459	52210736	54	30	0.219684	0.10565
chr1	88330110	88331031	39	19	0.219989	0.0927754
chr9	16242912	16244290	72	44	0.271444	0.143596
chr4	74921942	74922248	82	52	1.39216	0.764224
chr8	81027549	81028412	93	61	0.559846	0.317876
chr9	89418106	89418328	129	91	3.01879	1.84343
chr10	43196808	43197461	68	41	0.540993	0.282364
chr11	11969876	11970600	47	25	0.337253	0.155289
chr8	55604465	55604850	24	9	0.323852	0.105129
chr15	79906421	79907442	89	58	0.452856	0.255471
chr17	25320300	25320690	27	11	0.359663	0.126843
chr9	45769542	45769865	27	11	0.434268	0.153154
chr19	57478330	57478645	30	13	0.494774	0.185597
chr1	113730757	113731111	30	13	0.440265	0.16515
chr6	4407210	4408168	30	13	0.162687	0.0610263
chr2	90466623	90466832	30	13	0.745712	0.279728
chr15	85465256	85466407	167	124	0.753767	0.484491
chrX	93772561	93773030	40	20	0.443081	0.191777
chr5	98680391	98680594	69	42	1.76583	0.930448
chr1	55212096	55212386	19	6	0.34037	0.0930448
chr12	12949033	12949357	19	6	0.304652	0.0832809
chr7	50831262	50831570	19	6	0.320479	0.0876071
chr16	30063908	30064187	19	6	0.35379	0.0967133
chr4	3755580	3756096	95	63	0.956467	0.549073
chr9	16289293	16290480	60	35	0.262601	0.132604
chr5	143583391	143584127	119	83	0.839973	0.507153
chr12	110025531	110026128	52	29	0.452507	0.218455
chr17	69741236	69741829	37	18	0.324148	0.136508
chr8	9992418	9993123	70	43	0.515828	0.274295
chr15	36213186	36213959	61	36	0.409965	0.209441
chr1	63227400	63228205	109	75	0.70344	0.418991
chr10	79854359	79855103	41	21	0.286291	0.126936
chr7	25676721	25677014	22	8	0.390078	0.12279
chr2	67449173	67449528	22	8	0.321952	0.101345
chr5	150027345	150028535	71	44	0.309961	0.166282
chr11	55282406	55282711	17	5	0.289564	0.073724
chr7	25868512	25868837	17	5	0.271745	0.0691872
chr12	114252162	114252469	17	5	0.287678	0.0732437
chr18	73755771	73756646	53	30	0.314676	0.154189
chr1	72761062	72762154	98	66	0.466229	0.271807
chr9	16306017	16306778	104	71	0.709978	0.419578
chr10	118677299	118677938	45	24	0.365854	0.168908
chr8	86721143	86721655	45	24	0.456603	0.210805
chr5	25187102	25187568	31	14	0.345599	0.135108
chr9	31841632	31842692	117	82	0.573424	0.347894
chr1	43627978	43628272	25	10	0.441762	0.152965
chr5	91867746	91867954	67	41	1.67343	0.886461
chr8	87554315	87554849	67	41	0.651823	0.345288
chr16	56030344	56031569	72	45	0.305346	0.165202
chr4	34741548	34742452	72	45	0.413771	0.223863
chr15	51792872	51793649	54	31	0.361051	0.179424
chr5	89105891	89106189	15	4	0.2615	0.0603646
chr16	17810177	17810489	15	4	0.249766	0.057656
chr17	27080349	27080655	15	4	0.254663	0.0587865
chr8	11497105	11497404	15	4	0.260625	0.0601628
chr3	40868057	40868358	15	4	0.258893	0.059763
chr11	114734363	114734663	15	4	0.259756	0.0599622
chr2	114340852	114341146	15	4	0.265057	0.0611859
chr13	104602582	104602874	15	4	0.266873	0.061605
chr18	47529242	47529508	15	4	0.292958	0.0676266
chr1	135558098	135558403	15	4	0.255498	0.0589792
chr17	17966509	17966873	68	42	0.970518	0.518904
chr9	31849893	31850610	68	42	0.492704	0.263432
chr10	27793351	27793783	35	17	0.420901	0.176972
chr9	16248941	16249703	35	17	0.238621	0.10033
chr7	69209703	69210088	35	17	0.472284	0.198576
chr10	92773977	92774355	20	7	0.274874	0.0832809
chr8	73906034	73906360	20	7	0.318719	0.0965649
chr3	105479191	105479557	20	7	0.283887	0.0860114
chr15	74318116	74318480	13	3	0.18554	0.0370646
chr4	142023581	142023856	13	3	0.245588	0.04906
chr10	18074794	18075033	13	3	0.28258	0.0564498
chr15	58655325	58655628	13	3	0.222893	0.0445264
chr13	112514895	112515181	13	3	0.236142	0.0471731
chr10	29870733	29870991	13	3	0.26177	0.0522926
chr8	46031014	46031280	13	3	0.253897	0.0507199
chr11	5999736	6000036	13	3	0.225122	0.0449717
chr16	75822809	75823061	13	3	0.268003	0.0535377
chr4	118947357	118948206	39	20	0.238645	0.10594
chr4	3801009	3801304	11	2	0.193717	0.0304893
chr14	79728322	79728610	11	2	0.198425	0.0312303
chr14	79851233	79851469	11	2	0.242146	0.0381116
chr10	74674434	74674691	11	2	0.22236	0.0349974
chr11	83086222	83086502	11	2	0.204094	0.0321226
chr8	81026352	81027457	80	52	0.376118	0.211631
chr2	117008728	117009993	183	140	0.751548	0.49771
chr8	87556485	87557457	97	66	0.518444	0.305363
chr10	18100477	18100848	23	9	0.32207	0.109096
chr1	88430133	88430513	23	9	0.314442	0.106512
chr2	144074973	144075594	65	40	0.543773	0.289673
chr18	32399342	32399692	26	11	0.385924	0.14134
chr2	129995660	129996799	152	113	0.693292	0.446163
chr1	113737998	113738460	36	18	0.404815	0.175214
chr5	90654330	90654789	36	18	0.407461	0.176359
chr2	31992765	31993523	52	30	0.356394	0.177988
chr6	8548079	8549323	48	27	0.200455	0.0976073
chr5	5559584	5559849	18	6	0.352876	0.101823
chr11	21056786	21057125	18	6	0.275847	0.0795959
chr9	16275074	16275362	18	6	0.324695	0.093691
chr12	114057457	114057747	18	6	0.322456	0.0930448
chr11	50711464	50711756	18	6	0.320248	0.0924075
chr1	75993222	75993546	18	6	0.288618	0.0832809
chr14	12385029	12385877	44	24	0.269558	0.127278
chr2	102859829	102860344	33	16	0.332892	0.139718
chr4	103052690	103052917	83	55	1.89954	1.08962
chr10	110945902	110947037	37	19	0.169357	0.075283
chr2	67425152	67425999	49	28	0.300545	0.148667
chr6	18810041	18810399	21	8	0.304742	0.100495
chr10	110356292	110356634	21	8	0.318999	0.105197
chr16	34525184	34525531	21	8	0.314402	0.103681
chr6	12037829	12038340	27	12	0.274498	0.105609
chrX	93774014	93774301	27	12	0.48874	0.188035
chr3	19218074	19218515	24	10	0.282728	0.101977
chr1	165521487	165521718	24	10	0.539753	0.194683
chr13	48640423	48641925	371	312	1.28322	0.934165
chr2	67462589	67463389	54	32	0.350671	0.179887
chr16	34572940	34573250	16	5	0.268136	0.0725349
chr4	55405606	55405955	16	5	0.238172	0.0644293
chr13	17971919	17972200	16	5	0.295808	0.0800208
chr1	78705407	78705773	16	5	0.227109	0.0614367
chrX	45893810	45894149	16	5	0.245198	0.0663299
chr5	93705784	93706066	16	5	0.294759	0.079737
chr1	17642909	17643214	16	5	0.272531	0.073724
chr13	86180414	86180778	34	17	0.485259	0.210033
chr3	119415330	119416431	206	162	0.972022	0.661708
chr9	31844472	31845196	64	40	0.459238	0.248462
chr14	76908038	76909158	80	53	0.37108	0.212812
chr7	7136874	7137344	46	26	0.508459	0.248779
chr2	23056193	23056559	31	15	0.440024	0.18431
chr10	43194732	43195060	31	15	0.491003	0.205663
chr5	109136762	109137571	65	41	0.417408	0.227916
chr15	63758825	63759464	51	30	0.414635	0.211135
chr17	63232897	63233195	19	7	0.331233	0.105638
chr16	16606345	16606687	19	7	0.288618	0.0920473
chr12	11245179	11245541	19	7	0.272672	0.0869618
chr18	15059120	15059403	19	7	0.348789	0.111237
chr11	70204719	70205089	19	7	0.266777	0.0850815
chr16	18238851	18239862	82	55	0.421365	0.244653
chr11	12092525	12092853	14	4	0.221743	0.0548435
chr19	32744357	32744651	14	4	0.247387	0.0611859
chr4	83170962	83171257	14	4	0.246548	0.0609785
chr11	110387388	110387688	14	4	0.242439	0.0599622
chr14	25320239	25320540	14	4	0.241634	0.059763
chr10	127813528	127813826	14	4	0.244066	0.0603646
chr18	33030555	33030830	14	4	0.264479	0.0654133
chr12	34666971	34667258	14	4	0.253421	0.0626783
chr2	78770364	78771383	66	42	0.336485	0.185359
chr15	87789940	87790158	101	71	2.40692	1.46467
chr9	18254598	18255233	22	9	0.179989	0.0637394
chr11	69229885	69230283	22	9	0.287168	0.101695
chr11	30784178	30784550	22	9	0.307239	0.108802
chr3	19215275	19215646	22	9	0.308067	0.109096
chr16	34555321	34556524	95	66	0.410255	0.246727
chr10	36850758	36851620	78	52	0.470093	0.271291
chr12	70477830	70478633	62	39	0.401118	0.218418
chr3	110047659	110048932	62	39	0.253023	0.137777
chr10	115915867	115917082	62	39	0.265101	0.144353
chr1	113748224	113748526	32	16	0.550477	0.23826
chr14	73999473	74000469	48	28	0.250368	0.126426
chr10	61110962	61111186	12	3	0.27831	0.0602299
chr8	110103193	110103486	12	3	0.21277	0.0460461
chr2	131429496	131429717	12	3	0.282088	0.0610475
chr15	55360950	55361222	12	3	0.229197	0.0496011
chr11	54334220	54334514	12	3	0.212046	0.0458895
chr14	35005672	35005942	12	3	0.230895	0.0499685
chr11	49578397	49578692	12	3	0.211327	0.0457339
chr6	35453928	35454146	12	3	0.28597	0.0618876
chr6	4710684	4710962	12	3	0.22425	0.0485306
chr3	135064959	135065256	12	3	0.209904	0.0454259
chr15	93326500	93326798	12	3	0.2092	0.0452735
chr5	125893718	125894025	12	3	0.203067	0.0439462
chr18	80425599	80425839	12	3	0.259756	0.0562146
chr12	9589773	9590069	12	3	0.210613	0.0455794
chr4	28122680	28122970	12	3	0.214971	0.0465224
chr1	180884429	180884722	12	3	0.21277	0.0460461
chr10	92146719	92146994	12	3	0.226696	0.04906
chr8	87180246	87180749	44	25	0.454444	0.223517
chr15	51616150	51616821	44	25	0.340664	0.167555
chr15	10496348	10496863	36	19	0.363154	0.165915
chr2	168059562	168060354	79	53	0.518201	0.300947
chr5	137749027	137749678	53	32	0.422952	0.221059
chrX	162607694	162607990	10	2	0.175511	0.0303863
chr4	141971114	141971321	10	2	0.250972	0.0434509
chr1	165334126	165334358	10	2	0.223928	0.0387687
chr4	118949050	118949396	29	14	0.43543	0.181966
chr9	62185919	62186290	17	6	0.238052	0.0727305
chr7	135605439	135605732	17	6	0.301424	0.0920921
chr10	119914528	119914833	17	6	0.289564	0.0884689
