# Supplementary material for: Tissue-Specific RNA Expression Marks Distant-Acting Developmental Enhancers
Source: PLoS Genet. 2014 Sep 4;10(9):e1004610. doi: 10.1371/journal.pgen.1004610 (PMC4154669; doi:10.1371/journal.pgen.1004610)
Supplement: Table S5 — Enriched motifs of known transcription factors among heart-specific TSTRs. (XLSX) [file pgen.1004610.s009.xlsx]

## Sheet: supplementary table 5
Table S5: Enriched motifs of known transcription factors among heart-specific TSTRs
Rank	Motif	Name	P-value	log P-pvalue	q-value (Benjamini)	# Target Sequences with Motif	% of Targets Sequences with Motif	# Background Sequences with Motif	% of Background Sequences with Motif
1		E2A(HLH)/proBcell-E2A-ChIP-Seq/Homer	1e-06	-14.21	0.0001	1680	0.6785	28808.2	0.6319
2		Tcf12(HLH)/GM12878-Tcf12-ChIP-Seq/Homer	0.0001	-10.19	0.004	1207	0.4875	20407.7	0.4476
3		Tbet(T-box)/CD8-Tbet-ChIP-Seq(GSE33802)/Homer	0.0001	-9.433	0.0057	1738	0.7019	30375.3	0.6663
4		Tbx20(T-box)/Heart-Tbx20-ChIP-Seq(GSE29636)/Homer	0.001	-9.139	0.0058	450	0.1817	7026.5	0.1541
5		ETV1(ETS)/GIST48-ETV1-ChIP-Seq/Homer	0.001	-8.529	0.0085	1804	0.7286	31728.9	0.696
6		BMYB(HTH)/Hela-BMYB-ChIPSeq(GSE27030)/Homer	0.001	-7.798	0.0147	2023	0.817	36009.7	0.7899
7		MyoG(HLH)/C2C12-MyoG-ChIP-Seq(GSE36024)/Homer	0.001	-7.592	0.0155	1326	0.5355	22900.8	0.5023
8		CHR/Cell-Cycle-Exp/Homer	0.001	-7.255	0.019	1422	0.5743	24719.4	0.5422
9		Gfi1b(Zf)/HPC7-Gfi1b-ChIP-Seq/Homer	0.01	-6.717	0.0289	1226	0.4952	21178	0.4645
10		TATA-Box(TBP)/Promoter/Homer	0.01	-6.668	0.0289	2097	0.8469	37565.5	0.824
11		Sp1(Zf)/Promoter/Homer	0.01	-6.661	0.0289	226	0.0913	3405.2	0.0747
12		Mef2c(MADS)/GM12878-Mef2c-ChIP-Seq(GSE32465)/Homer	0.01	-6.634	0.0289	1189	0.4802	20510	0.4499
13		Tcfcp2l1(CP2)/mES-Tcfcp2l1-ChIP-Seq/Homer	0.01	-6.621	0.0289	291	0.1175	4508.7	0.0989
14		Stat3(Stat)/mES-Stat3-ChIP-Seq/Homer	0.01	-5.907	0.0418	913	0.3687	15587.5	0.3419
15		Myf5(bHLH)/GM-Myf5-ChIP-Seq(GSE24852)/Homer	0.01	-5.891	0.0418	983	0.397	16858.2	0.3698
16		YY1(Zf)/Promoter/Homer	0.01	-5.301	0.067	133	0.0537	1947.5	0.0427
17		Tbx5(T-box)/HL1-Tbx5.biotin-ChIP-Seq/Homer	0.01	-5.165	0.0722	2410	0.9733	43949.2	0.964
18		CEBP(bZIP)/CEBPb-ChIP-Seq/Homer	0.01	-5.134	0.0722	1313	0.5303	23013.1	0.5048
19		Mef2a(MADS)/HL1-Mef2a.biotin-ChIP-Seq/Homer/	0.01	-4.998	0.0764	1036	0.4184	17957.7	0.3939
20		ERG(ETS)/VCaP-ERG-ChIP-Seq/Homer	0.01	-4.761	0.092	1970	0.7956	35360.9	0.7756
21		STAT4(Stat)/CD4-Stat4-ChIP-Seq/Homer	0.01	-4.66	0.0969	1665	0.6725	29626.2	0.6498
